# Supplementary material for: miR-222 Is Involved in the Amelioration Effect of Genistein on Dexamethasone-Induced Skeletal Muscle Atrophy
Source: Nutrients. 2022 Apr 29;14(9):1861. doi: 10.3390/nu14091861 (PMC9104324; doi:10.3390/nu14091861)
Supplement: Supplementary file 1 [file nutrients-14-01861-s001.zip]

Archive with 1 entries (1 files):
- Supplement table.xlsx
