# Supplementary material for: miR-222 Is Involved in the Amelioration Effect of Genistein on Dexamethasone-Induced Skeletal Muscle Atrophy
Source: Nutrients. 2022 Apr 29;14(9):1861. doi: 10.3390/nu14091861 (PMC9104324; doi:10.3390/nu14091861)
Supplement: Supplementary file 1 [file nutrients-14-01861-s001.zip › Supplement table.xlsx]

## Sheet: Table S1
Table S1. The primer sequences used for qRT-PCR ( F: forward, R: reverse )
Gene	Primer Sequence (5'-3')
MYH1	F	GCGAATCGAGGCTCAGAACAA
	R	GTAGTTCCGCCTTCGGTCTTG
MYH2	F	AAGTGACTGTGAAAACAGAAGCA
	R	GCAGCCATTTGTAAGGGTTGAC
MYH4	F	TTGAAAAGACGAAGCAGCGAC
	R	AGAGAGCGGGACTCCTTCTG
MYH7	F	ACTGTCAACACTAAGAGGGTCA
	R	TTGGATGATTTGATCTTCCAGGG
IGF1	F	CTGGACCAGAGACCCTTTGC
	R	GGACGGGGACTTCTGAGTCTT
MSTN	F	AAGATGACGATTATCACGCTACC
	R	CCGCTTGCATTAGAAAGTCAGA
Fbxo32	F	AGAGTCGGCAAGTCTGTGCT
	R	TGTAAGCACACAGGCAGGTC
Trim63	F	TGGAAACGCTATGGAGAACC
	R	AACGACCTCCAGACATGGAC
miR-222	F	AGCTACATCTGGCTACTGGGTCT
	R	Uni-miR qPCR Primer, included in kit (miRNA Universal Downstream Primer, TaKaRa)
ACTB	F	GCTGTATTCCCCTCCATCGT
	R	CTTCTCCATGTCGTCCCAGT

## Sheet: Table S2
ID	Description	GeneRatio	BgRatio	pvalue	p.adjust	qvalue	geneID	Count
GO:0030900	forebrain development	31/672	393/23328	4.76112e-07	0.00153136	0.00130138	Btg2/Crk/Sun2/Lmx1a/Tox/Nrg1/Emx2/Chd7/Slitrk5/Pafah1b1/Arid1a/Tcf7l2/Lhx8/Cdh2/Gbx2/Erbb4/Zeb2/Tacc1/Sox1/Bcl11b/Pak1/Slc1a2/Ptchd1/Frs2/Usp9x/Socs7/Bmpr1a/Cxcl12/Dlx1/Egfr/Kcna1	31
GO:0060537	muscle tissue development	34/672	470/23328	9.8583e-07	0.00153136	0.00130138	Rbm24/Btg2/Fos/Gja1/Fadd/Nrg1/Vgll4/Zfpm2/Chd7/Tiparp/Zfand5/Arid1a/Tcf7l2/Nfatc3/Foxn2/Erbb4/Foxp2/Pak1/Foxp1/Ppargc1a/Smad4/Frs2/Meis1/Bmpr1a/Mtm1/Six4/Zfp950/Bdnf/Lemd2/Gata5/Tsc22d3/Angpt1/Slc8a1/Mstn	34
GO:1901861	regulation of muscle tissue development	19/672	180/23328	1.20042e-06	0.00153136	0.00130138	Rbm24/Gja1/Nrg1/Vgll4/Zfpm2/Tcf7l2/Erbb4/Pak1/Foxp1/Ppargc1a/Smad4/Frs2/Meis1/Bmpr1a/Mtm1/Six4/Bdnf/Tsc22d3/Mstn	19
GO:0050808	synapse organization	34/672	479/23328	1.5077e-06	0.00153136	0.00130138	Gabra1/Arf4/Sncb/Lrrtm2/Lmx1a/Cacnb4/Nrg1/Gpm6a/Fmr1/Lrfn2/Rims3/Slitrk5/Pafah1b1/Cdh2/Dhx36/Il1rapl1/Caprin2/Rph3a/Erbb4/Cttn/Pak1/Slc6a1/Chmp4b/Shank2/Arhgef7/Sparcl1/Sybu/Gabra2/Pik3r1/Itga3/Six4/Bdnf/Pak3/Sipa1l1	34
GO:0006417	regulation of translation	28/672	355/23328	1.70151e-06	0.00153136	0.00130138	Rbm24/Btg2/Paip2/Qk/Zfp385a/Eif5a2/Ptbp3/Fmr1/Cnot2/Igf2bp2/Dhx36/Caprin2/Ppp1r15b/Eif4e3/Ptbp2/Dnajc3/Paip1/Nanos1/Zfp36l2/Tnrc6c/Malsu1/Upf3b/Ythdf3/Zcchc4/Ireb2/Sepsecs/Fastkd2/Ncl	28
GO:0016202	regulation of striated muscle tissue development	18/672	177/23328	3.88585e-06	0.00252236	0.00214356	Rbm24/Gja1/Nrg1/Vgll4/Zfpm2/Tcf7l2/Erbb4/Pak1/Foxp1/Smad4/Frs2/Meis1/Bmpr1a/Mtm1/Six4/Bdnf/Tsc22d3/Mstn	18
GO:0033002	muscle cell proliferation	21/672	236/23328	5.30744e-06	0.00252236	0.00214356	Cdkn1b/Gja1/Gnai3/Vgll4/Zfpm2/Esr1/Tcf7l2/Gnai2/Itgb3/Erbb4/Pak1/Mfn2/Foxp1/Ppargc1a/Frs2/Meis1/Pik3r1/Bmpr1a/Stat1/Egfr/Angpt1	21
GO:0048634	regulation of muscle organ development	18/672	181/23328	5.3294e-06	0.00252236	0.00214356	Rbm24/Gja1/Nrg1/Vgll4/Zfpm2/Tcf7l2/Erbb4/Pak1/Foxp1/Smad4/Frs2/Meis1/Bmpr1a/Mtm1/Six4/Bdnf/Tsc22d3/Mstn	18
GO:0007517	muscle organ development	30/672	420/23328	5.47547e-06	0.00252236	0.00214356	Rbm24/Btg2/Cd164/Fos/Gja1/Nrg1/Vgll4/Zfpm2/Chd7/Chd2/Tcf7l2/Nfatc3/Foxn2/Erbb4/Zfhx3/Foxp2/Pak1/Foxp1/Smad4/Frs2/Meis1/Bmpr1a/Kmt5b/Mtm1/Six4/Bdnf/Lemd2/Tsc22d3/Angpt1/Mstn	30
GO:0050890	cognition	26/672	336/23328	5.60525e-06	0.00252236	0.00214356	Kit/Ntf3/Btg2/Paip2/Arf4/Zfp385a/Lmx1a/Atxn1/Chd7/Pafah1b1/Lhx8/Braf/Foxp2/Pak1/Slc6a1/Ptchd1/Shank2/Cnr1/Ptprz1/Gpr155/Itga3/Egfr/Adcy1/Slc11a2/Bdnf/Pja2	26
GO:0007611	learning or memory	24/672	299/23328	6.89507e-06	0.00282071	0.00239711	Kit/Ntf3/Btg2/Paip2/Arf4/Zfp385a/Lmx1a/Atxn1/Pafah1b1/Lhx8/Braf/Foxp2/Pak1/Slc6a1/Ptchd1/Shank2/Cnr1/Ptprz1/Itga3/Egfr/Adcy1/Slc11a2/Bdnf/Pja2	24
GO:0016358	dendrite development	24/672	306/23328	1.01772e-05	0.00381646	0.00324333	Arf4/Crk/Mapk6/Nrg1/Fmr1/Camk1d/Slitrk5/Pafah1b1/Dhx36/Klf7/Il1rapl1/Caprin2/Pak1/Mark1/Tet1/Shank2/Ptprz1/Cobl/Mcf2/Syne1/Slc11a2/Bdnf/Pak3/Sipa1l1	24
GO:0007409	axonogenesis	32/672	482/23328	1.20488e-05	0.00399042	0.00339115	Ntf3/Sema6d/Lmx1a/Nrg1/Slitrk5/Pafah1b1/Cdh2/Braf/Gbx2/Klf7/Cttn/Zeb2/Bcl11b/Pak1/Foxp1/Sema3b/Smad4/Map3k13/Usp9x/Rnf165/Ptprz1/Cobl/Cxcl12/Chn1/Emb/Adcy1/Enah/Bdnf/Pak3/Sipa1l1/Lpar3/Apbb2	32
GO:0045843	negative regulation of striated muscle tissue development	11/672	77/23328	1.24146e-05	0.00399042	0.00339115	Gja1/Vgll4/Pak1/Foxp1/Smad4/Frs2/Meis1/Six4/Bdnf/Tsc22d3/Mstn	11
GO:0045165	cell fate commitment	23/672	292/23328	1.44618e-05	0.00409199	0.00347748	Ntf3/Dmrt3/Casz1/Ets2/Tox/Nrg1/Hoxc10/Tcf7l2/Braf/Tbx15/Myt1l/Runx2/Erbb4/Sox1/Bcl11b/Sh3pxd2b/Smad4/Loxl3/Bmpr1a/Dlx1/Tbx22/Onecut2/Gata5	23
GO:0021537	telencephalon development	21/672	252/23328	1.45493e-05	0.00409199	0.00347748	Btg2/Crk/Sun2/Lmx1a/Nrg1/Emx2/Chd7/Slitrk5/Pafah1b1/Cdh2/Erbb4/Zeb2/Tacc1/Bcl11b/Slc1a2/Usp9x/Socs7/Cxcl12/Dlx1/Egfr/Kcna1	21
GO:0048635	negative regulation of muscle organ development	11/672	79/23328	1.59392e-05	0.0042192	0.00358558	Gja1/Vgll4/Pak1/Foxp1/Smad4/Frs2/Meis1/Six4/Bdnf/Tsc22d3/Mstn	11
GO:1901862	negative regulation of muscle tissue development	11/672	80/23328	1.80056e-05	0.00423949	0.00360282	Gja1/Vgll4/Pak1/Foxp1/Smad4/Frs2/Meis1/Six4/Bdnf/Tsc22d3/Mstn	11
GO:0014706	striated muscle tissue development	30/672	447/23328	1.82773e-05	0.00423949	0.00360282	Rbm24/Btg2/Fos/Gja1/Fadd/Nrg1/Vgll4/Zfpm2/Chd7/Arid1a/Tcf7l2/Nfatc3/Foxn2/Erbb4/Foxp2/Pak1/Foxp1/Smad4/Frs2/Meis1/Bmpr1a/Mtm1/Six4/Bdnf/Lemd2/Gata5/Tsc22d3/Angpt1/Slc8a1/Mstn	30
GO:0017148	negative regulation of translation	15/672	145/23328	1.99909e-05	0.00423949	0.00360282	Rbm24/Btg2/Paip2/Qk/Fmr1/Cnot2/Dhx36/Caprin2/Nanos1/Zfp36l2/Tnrc6c/Malsu1/Ythdf3/Ireb2/Ncl	15
GO:0001667	ameboidal-type cell migration	29/672	427/23328	2.01782e-05	0.00423949	0.00360282	Kit/Wdpcp/Gja1/Sema6d/Ets1/Adipor1/Vash1/Zfand5/Pafah1b1/Braf/Gbx2/Mia3/Itgb3/Erbb4/Zeb2/Gab2/Pak1/Nanos1/Sema3b/Fat2/Rreb1/Phactr4/Plpp3/Itga3/Cxcl12/Pdcd10/Pak3/Angpt1/Slc8a1	29
GO:0007626	locomotory behavior	21/672	258/23328	2.07264e-05	0.00423949	0.00360282	Dmrt3/Zfp385a/Lmx1a/Cacnb4/Nrg1/Atxn1/Hipk2/Pbx3/Chd7/Pafah1b1/Fgf14/Mapk10/Zfhx3/Arrdc3/Grm1/Adam22/Meis1/Fign/Tshr/Cxcl12/Psap	21
GO:0048638	regulation of developmental growth	28/672	409/23328	2.42078e-05	0.0047363	0.00402503	Cdkn1b/Gja1/Sema6d/Nrg1/Vgll4/Zfpm2/Nrk/Bcl2l11/Chd7/Pafah1b1/Tcf7l2/Erbb4/Cttn/Sh3pxd2b/Pak1/Foxp1/Sema3b/Ghr/Map3k13/Meis1/Tshr/Bmpr1a/Cxcl12/Mtm1/Six4/Bdnf/Lpar3/Mstn	28
GO:0034248	regulation of cellular amide metabolic process	28/672	410/23328	2.52909e-05	0.00474205	0.00402991	Rbm24/Btg2/Paip2/Qk/Zfp385a/Eif5a2/Ptbp3/Fmr1/Cnot2/Igf2bp2/Dhx36/Caprin2/Ppp1r15b/Eif4e3/Ptbp2/Dnajc3/Paip1/Nanos1/Zfp36l2/Tnrc6c/Malsu1/Upf3b/Ythdf3/Zcchc4/Ireb2/Sepsecs/Fastkd2/Ncl	28
GO:0051932	synaptic transmission, GABAergic	9/672	56/23328	2.92457e-05	0.00526423	0.00447368	Gabra1/Plcl2/Car2/Erbb4/Pak1/Slc6a1/Cnr1/Gabra2/Bdnf	9
GO:0010770	positive regulation of cell morphogenesis involved in differentiation	17/672	188/23328	3.3411e-05	0.0057032	0.00484672	Crk/Nrg1/Pafah1b1/Braf/Dhx36/Il1rapl1/Caprin2/Itgb3/Zeb2/Pak1/Map3k13/Rreb1/Lims1/Cxcl12/Bdnf/Pak3/Lpar3	17
GO:0010769	regulation of cell morphogenesis involved in differentiation	25/672	351/23328	3.42192e-05	0.0057032	0.00484672	Crk/Sema6d/Nrg1/Pafah1b1/Cdh2/Braf/Dhx36/Il1rapl1/Caprin2/Itgb3/Cttn/Zeb2/Pak1/Sema3b/Map3k13/Rreb1/Ptprz1/Lims1/Cxcl12/Syne1/Chn1/Bdnf/Pak3/Sipa1l1/Lpar3	25
GO:0001654	eye development	28/672	418/23328	3.56697e-05	0.00573262	0.00487172	Irx5/Wdpcp/Cdkn1b/Cdkn1c/Gja1/Casz1/Gpm6a/Hipk1/Hipk2/Pbx3/Chd7/Arid1a/Zeb2/Sox1/Bcl11b/Sh3pxd2b/Spred2/Foxp2/Mfn2/Kmt2c/Frs2/Meis1/Phactr4/Dlx1/Egfr/Rpgr/Bdnf/Slc4a5	28
GO:0009895	negative regulation of catabolic process	23/672	311/23328	3.91333e-05	0.00607241	0.00516048	Rbm24/Ddit4/Qk/Styx/Nrg1/Timp3/Fmr1/Hipk2/Usp7/Axin2/Mdm4/Dhx36/Ube2j1/Ppargc1a/Chmp4b/Smad4/Bmf/Cnr1/Egfr/Mtm1/Hnrnpa0/Naf1/Crtc3	23
GO:0061351	neural precursor cell proliferation	17/672	191/23328	4.08688e-05	0.00612391	0.00520425	Btg2/Tox/Emx2/Pafah1b1/Cdh2/Gbx2/Gnai2/Zeb2/Ptbp2/Tacc1/Frs2/Ptprz1/Lims1/Orc3/Bdnf/Acsl6/Kcna1	17
GO:0150063	visual system development	28/672	422/23328	4.21869e-05	0.00612391	0.00520425	Irx5/Wdpcp/Cdkn1b/Cdkn1c/Gja1/Casz1/Gpm6a/Hipk1/Hipk2/Pbx3/Chd7/Arid1a/Zeb2/Sox1/Bcl11b/Sh3pxd2b/Spred2/Foxp2/Mfn2/Kmt2c/Frs2/Meis1/Phactr4/Dlx1/Egfr/Rpgr/Bdnf/Slc4a5	28
GO:0048880	sensory system development	28/672	426/23328	4.97618e-05	0.00685435	0.005825	Irx5/Wdpcp/Cdkn1b/Cdkn1c/Gja1/Casz1/Gpm6a/Hipk1/Hipk2/Pbx3/Chd7/Arid1a/Zeb2/Sox1/Bcl11b/Sh3pxd2b/Spred2/Foxp2/Mfn2/Kmt2c/Frs2/Meis1/Phactr4/Dlx1/Egfr/Rpgr/Bdnf/Slc4a5	28
GO:0045666	positive regulation of neuron differentiation	30/672	472/23328	5.02652e-05	0.00685435	0.005825	Qk/Lmx1a/Tox/Mapk6/Nrg1/Fmr1/Camk1d/Tcf12/Pafah1b1/Braf/Dhx36/Il1rapl1/Tcf4/Caprin2/Zeb2/Pak1/Map3k13/Shank2/Cnr1/Ptprz1/Rgs6/Cobl/Itga3/Cxcl12/Dlx1/Scarb2/Bdnf/Pak3/Acsl6/Lpar3	30
GO:0031346	positive regulation of cell projection organization	30/672	478/23328	6.32093e-05	0.00826871	0.00702695	Kit/Qk/Tox/Mapk6/Nrg1/Gpm6a/Fmr1/Camk1d/Pafah1b1/Braf/Dhx36/Il1rapl1/Caprin2/Zeb2/Pak1/Map3k13/Shank2/Rreb1/Cnr1/Ptprz1/Cobl/Itga3/Cxcl12/Rala/Scarb2/Bdnf/Pak3/Acsl6/Lpar3/Mstn	30
GO:1904707	positive regulation of vascular associated smooth muscle cell proliferation	7/672	36/23328	6.43122e-05	0.00826871	0.00702695	Gja1/Gnai3/Gnai2/Pak1/Mfn2/Frs2/Bmpr1a	7
GO:0030099	myeloid cell differentiation	27/672	414/23328	7.69054e-05	0.00951051	0.00808226	Mb/Kit/Fos/Zfp385a/Cdkn1c/Fadd/Ptbp3/Car2/Ets1/Cd4/Cbfb/Pafah1b1/Itgb3/Gab2/Meis1/Il34/Ndfip1/Adar/Pik3r1/Stat1/Ireb2/Tet2/Stap1/Slc11a2/Adgrf5/Mpig6b/Spib	27
GO:0072332	intrinsic apoptotic signaling pathway by p53 class mediator	10/672	78/23328	7.93246e-05	0.00951051	0.00808226	Ddit4/Zfp385a/Bbc3/Hipk1/Hipk2/E2f2/Mdm4/Trp53bp2/Cd44/Rrm2b	10
GO:0043010	camera-type eye development	25/672	370/23328	8.0311e-05	0.00951051	0.00808226	Irx5/Wdpcp/Cdkn1b/Cdkn1c/Gja1/Casz1/Gpm6a/Hipk1/Hipk2/Chd7/Arid1a/Zeb2/Sox1/Bcl11b/Spred2/Foxp2/Mfn2/Kmt2c/Frs2/Meis1/Phactr4/Dlx1/Egfr/Rpgr/Slc4a5	25
GO:0034249	negative regulation of cellular amide metabolic process	15/672	164/23328	8.39101e-05	0.00968194	0.00822795	Rbm24/Btg2/Paip2/Qk/Fmr1/Cnot2/Dhx36/Caprin2/Nanos1/Zfp36l2/Tnrc6c/Malsu1/Ythdf3/Ireb2/Ncl	15
GO:0010976	positive regulation of neuron projection development	25/672	372/23328	8.74878e-05	0.00973792	0.00827552	Qk/Tox/Mapk6/Nrg1/Fmr1/Camk1d/Pafah1b1/Braf/Dhx36/Il1rapl1/Caprin2/Zeb2/Pak1/Map3k13/Shank2/Cnr1/Ptprz1/Cobl/Itga3/Cxcl12/Scarb2/Bdnf/Pak3/Acsl6/Lpar3	25
GO:0048660	regulation of smooth muscle cell proliferation	15/672	165/23328	8.98971e-05	0.00973792	0.00827552	Cdkn1b/Gja1/Gnai3/Esr1/Tcf7l2/Gnai2/Itgb3/Pak1/Mfn2/Ppargc1a/Frs2/Pik3r1/Bmpr1a/Stat1/Egfr	15
GO:0007229	integrin-mediated signaling pathway	11/672	95/23328	9.08873e-05	0.00973792	0.00827552	Fermt2/Itgb8/Itgb3/Gab2/Zyx/Loxl3/Phactr4/Plpp3/Lims1/Itga3/Mpig6b	11
GO:1903311	regulation of mRNA metabolic process	20/672	266/23328	9.79675e-05	0.0102524	0.00871276	Rbm24/Btg2/Qk/Ptbp3/Rc3h2/Fmr1/Khdrbs2/Rnps1/Axin2/Srsf2/Dhx36/Ythdc1/Nanos1/Zfp36l2/Nova1/Tnrc6c/Rbm11/Ythdf3/Hnrnpa0/Ncl	20
GO:0050803	regulation of synapse structure or activity	21/672	289/23328	0.000107404	0.0109845	0.00933493	Arf4/Lrrtm2/Gpm6a/Fmr1/Lrfn2/Rims3/Slitrk5/Pafah1b1/Cdh2/Dhx36/Il1rapl1/Caprin2/Chmp4b/Shank2/Sparcl1/Sybu/Pik3r1/Six4/Bdnf/Pak3/Sipa1l1	21
GO:0061014	positive regulation of mRNA catabolic process	8/672	52/23328	0.000111744	0.0111744	0.00949629	Rbm24/Btg2/Qk/Dhx36/Nanos1/Zfp36l2/Tnrc6c/Ythdf3	8
GO:0048732	gland development	29/672	471/23328	0.000116161	0.0113636	0.00965703	Cdkn1b/Cdkn1c/Gja1/Fadd/Cacnb4/Bcl2l11/Esr1/Pdgfa/Wls/Tcf7l2/Braf/Nfatc3/Erbb4/Bcl11b/Smad4/Frs2/Igsf3/Rreb1/Bmpr1a/Cobl/Lims1/Psap/Egfr/Tet2/Mki67/Six4/Prl2c5/Onecut2/Cd44	29
GO:1900153	positive regulation of nuclear-transcribed mRNA catabolic process, deadenylation-dependent decay	5/672	18/23328	0.000122581	0.01155	0.00981548	Btg2/Dhx36/Nanos1/Zfp36l2/Tnrc6c	5
GO:1902746	regulation of lens fiber cell differentiation	4/672	10/23328	0.000124784	0.01155	0.00981548	Cdkn1b/Cdkn1c/Zeb2/Spred2	4
GO:0048659	smooth muscle cell proliferation	15/672	170/23328	0.000125767	0.01155	0.00981548	Cdkn1b/Gja1/Gnai3/Esr1/Tcf7l2/Gnai2/Itgb3/Pak1/Mfn2/Ppargc1a/Frs2/Pik3r1/Bmpr1a/Stat1/Egfr	15
GO:0048608	reproductive structure development	29/672	477/23328	0.000144272	0.0125571	0.0106713	Kit/Cdkn1b/Cdkn1c/Gja1/Fndc3a/Arnt/Zfpm2/Vash1/Nrk/Bcl2l11/Gab1/Esr1/Chd7/Tiparp/Arid1a/Tcf7l2/Lhx8/Smad4/Frs2/Tmf1/Gas2/Psap/Adam20/Egfr/Six4/Plekha1/Cd44/Angpt1/Slc8a1	29
GO:1904705	regulation of vascular associated smooth muscle cell proliferation	8/672	54/23328	0.000146885	0.0125571	0.0106713	Cdkn1b/Gja1/Gnai3/Gnai2/Pak1/Mfn2/Frs2/Bmpr1a	8
GO:1990874	vascular associated smooth muscle cell proliferation	8/672	54/23328	0.000146885	0.0125571	0.0106713	Cdkn1b/Gja1/Gnai3/Gnai2/Pak1/Mfn2/Frs2/Bmpr1a	8
GO:0071559	response to transforming growth factor beta	17/672	212/23328	0.000148558	0.0125571	0.0106713	Fos/Crk/Nlk/Fermt2/Hipk2/Zfhx3/Spred2/Ppargc1a/Fbn2/Smad4/Zfp36l2/Usp9x/Zyx/Itga3/Dlx1/Onecut2/Mstn	17
GO:0007214	gamma-aminobutyric acid signaling pathway	6/672	29/23328	0.000150685	0.0125571	0.0106713	Gabra1/Plcl2/Cacnb4/Gnai2/Gabra2/Bdnf	6
GO:0061458	reproductive system development	29/672	481/23328	0.00016625	0.0136005	0.011558	Kit/Cdkn1b/Cdkn1c/Gja1/Fndc3a/Arnt/Zfpm2/Vash1/Nrk/Bcl2l11/Gab1/Esr1/Chd7/Tiparp/Arid1a/Tcf7l2/Lhx8/Smad4/Frs2/Tmf1/Gas2/Psap/Adam20/Egfr/Six4/Plekha1/Cd44/Angpt1/Slc8a1	29
GO:0050807	regulation of synapse organization	20/672	277/23328	0.000169251	0.0136005	0.011558	Arf4/Lrrtm2/Gpm6a/Fmr1/Lrfn2/Rims3/Slitrk5/Pafah1b1/Cdh2/Dhx36/Il1rapl1/Caprin2/Chmp4b/Shank2/Sparcl1/Pik3r1/Six4/Bdnf/Pak3/Sipa1l1	20
GO:0021543	pallium development	14/672	157/23328	0.000187289	0.0146405	0.0124419	Btg2/Crk/Sun2/Lmx1a/Emx2/Pafah1b1/Cdh2/Zeb2/Tacc1/Usp9x/Socs7/Dlx1/Egfr/Kcna1	14
GO:0055024	regulation of cardiac muscle tissue development	11/672	103/23328	0.0001887	0.0146405	0.0124419	Gja1/Nrg1/Vgll4/Zfpm2/Erbb4/Pak1/Foxp1/Smad4/Frs2/Meis1/Bmpr1a	11
GO:0001558	regulation of cell growth	27/672	438/23328	0.000193806	0.0147668	0.0125492	Cdkn1b/Bbc3/Gja1/Crk/Sema6d/Lmx1a/Nrg1/Vgll4/Adipor1/Pafah1b1/Caprin2/Uri1/Cttn/Pak1/Foxp1/Nanos1/Sema3b/Sh3bp4/Smad4/Prdm11/Map3k13/Cxcl12/Egfr/Bdnf/Cd44/Lpar3/Apbb2	27
GO:0050773	regulation of dendrite development	16/672	197/23328	0.00019915	0.0147668	0.0125492	Crk/Mapk6/Nrg1/Fmr1/Camk1d/Pafah1b1/Dhx36/Il1rapl1/Caprin2/Mark1/Shank2/Ptprz1/Cobl/Syne1/Pak3/Sipa1l1	16
GO:0043484	regulation of RNA splicing	14/672	158/23328	0.000200173	0.0147668	0.0125492	Rbm24/Qk/Ptbp3/Fmr1/Khdrbs2/Rnps1/Srsf2/Zfp326/Ythdc1/Ptbp2/Nova1/Rbm11/Pik3r1/Ncl	14
GO:0055026	negative regulation of cardiac muscle tissue development	7/672	43/23328	0.00020849	0.0151045	0.0128361	Gja1/Vgll4/Pak1/Foxp1/Smad4/Frs2/Meis1	7
GO:1900151	regulation of nuclear-transcribed mRNA catabolic process, deadenylation-dependent decay	5/672	20/23328	0.000211462	0.0151045	0.0128361	Btg2/Dhx36/Nanos1/Zfp36l2/Tnrc6c	5
GO:0099173	postsynapse organization	16/672	200/23328	0.000236573	0.0166341	0.014136	Arf4/Lrrtm2/Lrfn2/Pafah1b1/Cdh2/Dhx36/Il1rapl1/Caprin2/Rph3a/Cttn/Chmp4b/Shank2/Arhgef7/Itga3/Pak3/Sipa1l1	16
GO:0000381	regulation of alternative mRNA splicing, via spliceosome	9/672	73/23328	0.000242739	0.016734	0.014221	Rbm24/Qk/Fmr1/Khdrbs2/Rnps1/Srsf2/Ythdc1/Nova1/Rbm11	9
GO:0032147	activation of protein kinase activity	18/672	242/23328	0.000245432	0.016734	0.014221	Kit/Ntf3/Nrg1/Nrk/Gab1/Braf/Map3k10/Itgb3/Pak1/Ghr/Grm1/Frs2/Map3k13/Agtr1a/Egfr/Pak3/Lpar3/Angpt1	18
GO:0019932	second-messenger-mediated signaling	27/672	445/23328	0.000249606	0.0167646	0.014247	Ppp3r1/Asph/Pde3a/Nrg1/Gucy1a2/Ank2/Cd4/Atp1b1/Nfatc3/Gnai2/Arrdc3/Grm1/Camta1/Cnr1/Agtr1a/Tshr/Gphb5/Egfr/Nfat5/Adcy1/Cxcr2/Lpar3/Adgrd1/Slc8a1/Gucy1a1/Sppl3/Crtc3	27
GO:0001655	urogenital system development	24/672	376/23328	0.000260013	0.0172068	0.0146227	Wdpcp/Cdkn1b/Cdkn1c/Emx2/Bcl2l11/Esr1/Pdgfa/Tiparp/Itgb3/Erbb4/Smad4/Frs2/Agtr1a/Itga3/Stat1/Psap/Tet2/Six4/Zfp950/Bdnf/Cxcr2/Cd44/Angpt1/Rrm2b	24
GO:0021766	hippocampus development	9/672	74/23328	0.000269397	0.0175694	0.0149309	Btg2/Crk/Lmx1a/Emx2/Pafah1b1/Zeb2/Usp9x/Dlx1/Kcna1	9
GO:0048661	positive regulation of smooth muscle cell proliferation	11/672	108/23328	0.000286785	0.0183799	0.0156197	Gja1/Gnai3/Gnai2/Itgb3/Pak1/Mfn2/Ppargc1a/Frs2/Bmpr1a/Stat1/Egfr	11
GO:0002088	lens development in camera-type eye	10/672	91/23328	0.000289993	0.0183799	0.0156197	Cdkn1b/Cdkn1c/Gja1/Hipk1/Hipk2/Zeb2/Sox1/Spred2/Frs2/Meis1	10
GO:0030534	adult behavior	15/672	184/23328	0.000299581	0.0187238	0.0159119	Dmrt3/Cacnb4/Atxn1/Hipk2/Pbx3/Chd7/Slitrk5/Pafah1b1/Fgf14/Slc1a2/Shank2/Adam22/Tshr/Cxcl12/Crhbp	15
GO:0060324	face development	8/672	60/23328	0.000310464	0.0189021	0.0160635	Asph/Chd7/Tiparp/Zfand5/Tcf7l2/Braf/Zfp950/Plekha1	8
GO:1900006	positive regulation of dendrite development	11/672	109/23328	0.000310835	0.0189021	0.0160635	Mapk6/Nrg1/Fmr1/Pafah1b1/Dhx36/Il1rapl1/Caprin2/Shank2/Ptprz1/Cobl/Pak3	11
GO:0043406	positive regulation of MAP kinase activity	17/672	226/23328	0.000317069	0.0190241	0.0161672	Kit/Ntf3/Nrk/Gab1/Pdgfa/Braf/Map3k10/Zeb2/Pak1/Ghr/Grm1/Frs2/Map3k13/Il34/Egfr/Pdcd10/Lpar3	17
GO:0061013	regulation of mRNA catabolic process	12/672	128/23328	0.000334802	0.0196691	0.0167153	Rbm24/Btg2/Qk/Rc3h2/Fmr1/Axin2/Dhx36/Nanos1/Zfp36l2/Tnrc6c/Ythdf3/Hnrnpa0	12
GO:0008344	adult locomotory behavior	11/672	110/23328	0.00033656	0.0196691	0.0167153	Dmrt3/Cacnb4/Atxn1/Hipk2/Pbx3/Chd7/Pafah1b1/Fgf14/Adam22/Tshr/Cxcl12	11
GO:0080111	DNA demethylation	5/672	22/23328	0.000342437	0.019756	0.0167891	Tox/Usp7/Tet1/Usp9x/Tet2	5
GO:0008630	intrinsic apoptotic signaling pathway in response to DNA damage	11/672	111/23328	0.000364053	0.0204203	0.0173537	Ddit4/Zfp385a/Bbc3/Hipk1/Bcl2l11/Hipk2/Fnip2/Pik3r1/Cxcl12/Cd44/Casp9	11
GO:0050770	regulation of axonogenesis	16/672	208/23328	0.000367566	0.0204203	0.0173537	Sema6d/Nrg1/Pafah1b1/Cdh2/Braf/Cttn/Zeb2/Pak1/Sema3b/Map3k13/Cxcl12/Chn1/Bdnf/Pak3/Sipa1l1/Lpar3	16
GO:0071560	cellular response to transforming growth factor beta stimulus	16/672	208/23328	0.000367566	0.0204203	0.0173537	Fos/Crk/Nlk/Fermt2/Hipk2/Spred2/Ppargc1a/Fbn2/Smad4/Zfp36l2/Usp9x/Zyx/Itga3/Dlx1/Onecut2/Mstn	16
GO:0010256	endomembrane system organization	25/672	410/23328	0.00038806	0.021296	0.0180978	Vapb/Tmcc1/Zfp385a/Sun2/Ank2/Sec23ip/Pafah1b1/Tor1aip1/Mia3/Usp6nl/Agfg1/Chmp4b/Tmf1/Arhgef7/Rab3gap2/Rab1a/Syne1/Psap/Sec31b/Ubxn2b/Pdcd10/Lemd2/Ehd2/Ubl4a/Arl6ip1	25
GO:0001764	neuron migration	15/672	189/23328	0.000398988	0.0216319	0.0183833	Ddit4/Gja1/Crk/Nrg1/Gpm6a/Pafah1b1/Erbb4/Sox1/Mark1/Usp9x/Ptprz1/Itga3/Cxcl12/Pex7/Apbb2	15
GO:0060999	positive regulation of dendritic spine development	8/672	63/23328	0.000435738	0.0233431	0.0198375	Mapk6/Nrg1/Fmr1/Pafah1b1/Dhx36/Caprin2/Shank2/Pak3	8
GO:0048663	neuron fate commitment	9/672	79/23328	0.000441706	0.0233844	0.0198727	Dmrt3/Casz1/Nrg1/Hoxc10/Myt1l/Sox1/Bcl11b/Smad4/Dlx1	9
GO:0060021	roof of mouth development	10/672	96/23328	0.000447681	0.0234252	0.0199073	Wdpcp/Asph/Chd7/Tiparp/Pkdcc/Smad4/Loxl3/Bmpr1a/Zfp950/Plekha1	10
GO:0045860	positive regulation of protein kinase activity	26/672	440/23328	0.00048149	0.0249046	0.0211646	Kit/Ntf3/Cdkn1b/Nrg1/Cd4/Nrk/Gab1/Pdgfa/Axin2/Braf/Map3k10/Itgb3/Zeb2/Pak1/Ghr/Grm1/Frs2/Map3k13/Il34/Agtr1a/Egfr/Stap1/Pdcd10/Pak3/Lpar3/Angpt1	26
GO:0009791	post-embryonic development	12/672	134/23328	0.000508749	0.0260156	0.0221087	Rc3h2/Bcl2l11/Tiparp/Tcf7l2/Bcl11b/Foxp2/Usp9x/Ireb2/Tet2/Zfp950/Plekha1/Slc8a1	12
GO:0035510	DNA dealkylation	5/672	24/23328	0.000526987	0.0265731	0.0225825	Tox/Usp7/Tet1/Usp9x/Tet2	5
GO:0048024	regulation of mRNA splicing, via spliceosome	11/672	116/23328	0.000531462	0.0265731	0.0225825	Rbm24/Qk/Ptbp3/Fmr1/Khdrbs2/Rnps1/Srsf2/Ythdc1/Nova1/Rbm11/Ncl	11
GO:0099550	trans-synaptic signaling, modulating synaptic transmission	4/672	14/23328	0.000542504	0.0268271	0.0227983	Pak1/Cnr1/Bdnf/Gucy1a1	4
GO:0060485	mesenchyme development	19/672	281/23328	0.000551744	0.0269875	0.0229346	Rbm24/Ppp3r1/Gja1/Sema6d/Adipor1/Tcf7l2/Axin2/Mdm4/Gbx2/Erbb4/Zeb2/Spred2/Sema3b/Smad4/Loxl3/Phactr4/Bmpr1a/Six4/Gata5	19
GO:0021761	limbic system development	10/672	99/23328	0.000572549	0.027704	0.0235435	Btg2/Crk/Lmx1a/Emx2/Pafah1b1/Zeb2/Pak1/Usp9x/Dlx1/Kcna1	10
GO:0031589	cell-substrate adhesion	22/672	351/23328	0.000589866	0.0282383	0.0239976	Wdpcp/Megf9/Crk/Fermt2/Bcl2l11/Plekha2/Itgb8/Braf/Ajap1/Itgb3/Cttn/Fat2/Rreb1/Zyx/Rab1a/Pik3r1/Ptprz1/Lims1/Itga3/Rasa1/Onecut2/Angpt1	22
GO:0000288	nuclear-transcribed mRNA catabolic process, deadenylation-dependent decay	7/672	51/23328	0.000613987	0.0287807	0.0244585	Btg2/Rc3h2/Cnot2/Dhx36/Nanos1/Zfp36l2/Tnrc6c	7
GO:0060043	regulation of cardiac muscle cell proliferation	7/672	51/23328	0.000613987	0.0287807	0.0244585	Gja1/Vgll4/Zfpm2/Erbb4/Foxp1/Meis1/Bmpr1a	7
GO:1905208	negative regulation of cardiocyte differentiation	5/672	25/23328	0.000643241	0.0298411	0.0253597	Pak1/Foxp1/Smad4/Frs2/Egfr	5
GO:0018105	peptidyl-serine phosphorylation	21/672	331/23328	0.000666348	0.0305976	0.0260026	Ntf3/Ddit4/Plcl2/Sbk1/Nlk/Hipk1/Camk1d/Hipk2/Braf/Fnip2/Map3k10/Caprin2/Pak1/Hipk3/Map3k13/Tlk1/Egfr/Pdcd10/Bdnf/Cd44/Angpt1	21
GO:0032228	regulation of synaptic transmission, GABAergic	6/672	38/23328	0.000702889	0.0319495	0.0271515	Plcl2/Car2/Erbb4/Slc6a1/Cnr1/Bdnf	6
GO:0072001	renal system development	21/672	333/23328	0.000719834	0.0321338	0.0273081	Wdpcp/Cdkn1c/Emx2/Bcl2l11/Pdgfa/Tiparp/Itgb3/Erbb4/Smad4/Agtr1a/Itga3/Stat1/Psap/Tet2/Six4/Zfp950/Bdnf/Cxcr2/Cd44/Angpt1/Rrm2b	21
GO:0071383	cellular response to steroid hormone stimulus	13/672	159/23328	0.000721225	0.0321338	0.0273081	Ddit4/Esr1/Cnot2/Arid1a/Uri1/Pak1/Zfp36l2/Tmf1/Agtr1a/Ufm1/Bdnf/Casp9/Mstn	13
GO:0007389	pattern specification process	27/672	478/23328	0.000751192	0.0331408	0.0281639	Btg2/Dmrt3/Asph/Gja1/Ets2/Chsy1/Emx2/Hipk1/Hipk2/Hoxc10/Wls/Axin2/Gbx2/Erbb4/Zeb2/Sox1/Rfx3/Prkacb/Smad4/Frs2/Meis1/Bmpr1a/Cobl/Dlx1/Tbx22/Gata5/Sf3b1	27
GO:0000380	alternative mRNA splicing, via spliceosome	9/672	85/23328	0.0007587	0.0331471	0.0281692	Rbm24/Qk/Fmr1/Khdrbs2/Rnps1/Srsf2/Ythdc1/Nova1/Rbm11	9
GO:0006836	neurotransmitter transport	17/672	245/23328	0.000794806	0.033779	0.0287063	Cacnb4/Fmr1/Rims3/Braf/Itgb3/Rph3a/Pak1/Slc6a1/Slc1a2/Stx1b/Snap29/Gabra2/Syn3/Cadps2/Syngr3/Adcy1/Nat8l	17
GO:0048736	appendage development	15/672	202/23328	0.000798562	0.033779	0.0287063	Wdpcp/Asph/Gja1/Rc3h2/Bcl2l11/Hoxc10/Chd7/Runx2/Pkdcc/Fbn2/Smad4/Rnf165/Bmpr1a/Lmbr1/Kremen1	15
GO:0060173	limb development	15/672	202/23328	0.000798562	0.033779	0.0287063	Wdpcp/Asph/Gja1/Rc3h2/Bcl2l11/Hoxc10/Chd7/Runx2/Pkdcc/Fbn2/Smad4/Rnf165/Bmpr1a/Lmbr1/Kremen1	15
GO:0009755	hormone-mediated signaling pathway	13/672	161/23328	0.000810613	0.033779	0.0287063	Adipor1/Esr1/Cnot2/Arid1a/Thrb/Pak1/Ghr/Tmf1/Tshr/Gphb5/Crhbp/Ufm1/Bdnf	13
GO:0006998	nuclear envelope organization	6/672	39/23328	0.000810697	0.033779	0.0287063	Sun2/Pafah1b1/Tor1aip1/Chmp4b/Ubxn2b/Lemd2	6
GO:0030098	lymphocyte differentiation	24/672	409/23328	0.000860962	0.035348	0.0300396	Kit/Plcl2/Fadd/Tox/Rc3h2/Cd4/Cbfb/Chd7/Braf/Nfatc3/Runx2/Bcl11b/Foxp1/Zfp36l2/Loxl3/Ndfip1/Pik3r1/Tshr/Psap/Ikzf3/Fgl2/Themis/Cd44/Dclre1c	24
GO:0048762	mesenchymal cell differentiation	16/672	225/23328	0.000864061	0.035348	0.0300396	Ppp3r1/Gja1/Sema6d/Adipor1/Tcf7l2/Axin2/Gbx2/Erbb4/Zeb2/Spred2/Sema3b/Smad4/Loxl3/Phactr4/Bmpr1a/Gata5	16
GO:0007548	sex differentiation	20/672	315/23328	0.000877817	0.0355872	0.0302428	Kit/Dmrt3/Gja1/Fndc3a/Zfpm2/Bcl2l11/Esr1/Chd7/Tiparp/Tcf7l2/Lhx8/Lhfpl2/Smad4/Tmf1/Gas2/Bmpr1a/Adam20/Six4/Plekha1/Angpt1	20
GO:0048745	smooth muscle tissue development	5/672	27/23328	0.00093201	0.0374468	0.0318232	Tiparp/Zfand5/Foxp2/Foxp1/Zfp950	5
GO:0014812	muscle cell migration	10/672	106/23328	0.000978604	0.0386291	0.032828	Crk/Sema6d/Pdgfa/Itgb3/Pak1/Ppargc1a/Bmpr1a/Six4/Zfp950/Mstn	10
GO:0031532	actin cytoskeleton reorganization	10/672	106/23328	0.000978604	0.0386291	0.032828	Kit/Ntf3/Nrk/Gab1/Cttn/Pak1/Cd2ap/Rala/Stap1/Sipa1l1	10
GO:0071364	cellular response to epidermal growth factor stimulus	6/672	41/23328	0.00106418	0.0416419	0.0353883	Erbb4/Zfp36l2/Ireb2/Egfr/Rasa1/Ncl	6
GO:0048538	thymus development	7/672	56/23328	0.00108659	0.0421522	0.035822	Fadd/Cacnb4/Bcl2l11/Braf/Nfatc3/Bcl11b/Six4	7
GO:0048596	embryonic camera-type eye morphogenesis	5/672	28/23328	0.001108	0.0426153	0.0362155	Hipk1/Hipk2/Arid1a/Frs2/Phactr4	5
GO:0060996	dendritic spine development	11/672	127/23328	0.00113268	0.0431953	0.0367084	Arf4/Mapk6/Nrg1/Fmr1/Pafah1b1/Dhx36/Caprin2/Pak1/Shank2/Pak3/Sipa1l1	11
GO:0006401	RNA catabolic process	17/672	254/23328	0.00118142	0.0443865	0.0377208	Rbm24/Btg2/Qk/Rc3h2/Fmr1/Cnot2/Rnps1/Axin2/Dhx36/Nanos1/Zfp36l2/Tnrc6c/Upf3b/Slfn8/Ythdf3/Hnrnpa0/Naf1	17
GO:2000027	regulation of animal organ morphogenesis	15/672	210/23328	0.00118364	0.0443865	0.0377208	Dmrt3/Casz1/Esr1/Pdgfa/Runx2/Ajap1/Foxp2/Smad4/Frs2/Agtr1a/Bmpr1a/Lims1/Six4/Bdnf/Gata5	15
GO:0010762	regulation of fibroblast migration	6/672	42/23328	0.00121172	0.045064	0.0382965	Wdpcp/Braf/Itgb3/Pak1/Pak3/Slc8a1	6
GO:0043405	regulation of MAP kinase activity	19/672	301/23328	0.00125037	0.0461204	0.0391942	Kit/Ntf3/Nrk/Gab1/Pdgfa/Braf/Map3k10/Zeb2/Spred2/Pak1/Hipk3/Ghr/Grm1/Frs2/Map3k13/Il34/Egfr/Pdcd10/Lpar3	19
GO:0007613	memory	12/672	149/23328	0.00129854	0.0475075	0.0403731	Ntf3/Paip2/Lmx1a/Atxn1/Slc6a1/Ptchd1/Shank2/Cnr1/Itga3/Adcy1/Bdnf/Pja2	12
GO:0007416	synapse assembly	14/672	191/23328	0.00133369	0.0479094	0.0407146	Gabra1/Lrrtm2/Nrg1/Gpm6a/Slitrk5/Cdh2/Il1rapl1/Erbb4/Shank2/Gabra2/Pik3r1/Six4/Bdnf/Sipa1l1	14
GO:0010761	fibroblast migration	7/672	58/23328	0.00134073	0.0479094	0.0407146	Wdpcp/Zfand5/Braf/Itgb3/Pak1/Pak3/Slc8a1	7
GO:0001505	regulation of neurotransmitter levels	17/672	257/23328	0.00134146	0.0479094	0.0407146	Cacnb4/Fmr1/Rims3/Braf/Itgb3/Rph3a/Pak1/Slc6a1/Slc1a2/Stx1b/Snap29/Gabra2/Syn3/Cadps2/Syngr3/Adcy1/Nat8l	17
GO:0021953	central nervous system neuron differentiation	16/672	235/23328	0.00136393	0.048319	0.0410626	Btg2/Dmrt3/Crk/Lmx1a/Tox/Hoxc10/Pafah1b1/Lhx8/Gbx2/Erbb4/Zeb2/Sox1/Bcl11b/Nanos1/Dlx1/Psap	16
GO:0042771	intrinsic apoptotic signaling pathway in response to DNA damage by p53 class mediator	6/672	43/23328	0.00137441	0.048319	0.0410626	Ddit4/Zfp385a/Bbc3/Hipk1/Hipk2/Cd44	6
GO:0048738	cardiac muscle tissue development	17/672	258/23328	0.00139873	0.0487833	0.0414572	Gja1/Fadd/Nrg1/Vgll4/Zfpm2/Chd7/Arid1a/Erbb4/Pak1/Foxp1/Smad4/Frs2/Meis1/Bmpr1a/Gata5/Angpt1/Slc8a1	17
GO:0046661	male sex differentiation	13/672	171/23328	0.00140929	0.0487833	0.0414572	Dmrt3/Gja1/Fndc3a/Zfpm2/Bcl2l11/Esr1/Lhfpl2/Smad4/Tmf1/Bmpr1a/Adam20/Six4/Plekha1	13
GO:0030217	T cell differentiation	18/672	282/23328	0.00146701	0.0501519	0.0426203	Kit/Fadd/Tox/Rc3h2/Cd4/Cbfb/Chd7/Braf/Nfatc3/Runx2/Bcl11b/Foxp1/Zfp36l2/Loxl3/Psap/Fgl2/Themis/Cd44	18
GO:0048863	stem cell differentiation	16/672	237/23328	0.00148871	0.0501519	0.0426203	Rbm24/Kit/Sema6d/Gpm6a/Esr1/Chd2/Gbx2/Dhx36/Runx2/Erbb4/Zeb2/Sema3b/Smad4/Zfp36l2/Phactr4/Bmpr1a	16
GO:1901214	regulation of neuron death	22/672	377/23328	0.00148941	0.0501519	0.0426203	Ntf3/Btg2/Ddit4/Fos/Sncb/Bbc3/Fmr1/Bcl2l11/Hipk2/Esr1/Braf/Ppargc1a/Chmp4b/Ghr/Ptprz1/Trp53bp2/Dlx1/Six4/Bdnf/Pak3/Angpt1/Casp9	22
GO:0001675	acrosome assembly	4/672	18/23328	0.00151314	0.0501519	0.0426203	Sec23ip/Pafah1b1/Agfg1/Tmf1	4
GO:0061158	3'-UTR-mediated mRNA destabilization	4/672	18/23328	0.00151314	0.0501519	0.0426203	Rbm24/Qk/Dhx36/Zfp36l2	4
GO:0099003	vesicle-mediated transport in synapse	17/672	260/23328	0.00151947	0.0501519	0.0426203	Ppp3r1/Sncb/Cacnb4/Fmr1/Rims3/Cdh2/Braf/Fgf14/Canx/Mapk10/Itgb3/Stx1b/Snap29/Syn3/Cadps2/Syne1/Adcy1	17
GO:0099175	regulation of postsynapse organization	11/672	132/23328	0.00154978	0.0501519	0.0426203	Arf4/Lrrtm2/Lrfn2/Pafah1b1/Cdh2/Dhx36/Il1rapl1/Caprin2/Chmp4b/Pak3/Sipa1l1	11
GO:0046621	negative regulation of organ growth	6/672	44/23328	0.00155323	0.0501519	0.0426203	Gja1/Vgll4/Tcf7l2/Pak1/Foxp1/Meis1	6
GO:0070849	response to epidermal growth factor	6/672	44/23328	0.00155323	0.0501519	0.0426203	Erbb4/Zfp36l2/Ireb2/Egfr/Rasa1/Ncl	6
GO:1903313	positive regulation of mRNA metabolic process	9/672	94/23328	0.00156028	0.0501519	0.0426203	Rbm24/Btg2/Qk/Dhx36/Nanos1/Zfp36l2/Tnrc6c/Ythdf3/Ncl	9
GO:0050731	positive regulation of peptidyl-tyrosine phosphorylation	14/672	195/23328	0.00162253	0.0515702	0.0438256	Kit/Ntf3/Nrg1/Cd4/Itgb3/Erbb4/Ghr/Il34/Ptprz1/Plpp3/Rasa1/Stap1/Cd44/Angpt1	14
GO:0006402	mRNA catabolic process	15/672	217/23328	0.00163878	0.0515702	0.0438256	Rbm24/Btg2/Qk/Rc3h2/Fmr1/Cnot2/Rnps1/Axin2/Dhx36/Nanos1/Zfp36l2/Tnrc6c/Upf3b/Ythdf3/Hnrnpa0	15
GO:0048639	positive regulation of developmental growth	15/672	217/23328	0.00163878	0.0515702	0.0438256	Nrg1/Zfpm2/Chd7/Pafah1b1/Erbb4/Sh3pxd2b/Pak1/Ghr/Map3k13/Tshr/Bmpr1a/Cxcl12/Mtm1/Bdnf/Lpar3	15
GO:0045137	development of primary sexual characteristics	16/672	240/23328	0.0016938	0.0527384	0.0448184	Kit/Gja1/Fndc3a/Zfpm2/Bcl2l11/Esr1/Tiparp/Lhx8/Lhfpl2/Smad4/Tmf1/Gas2/Adam20/Six4/Plekha1/Angpt1	16
GO:0018209	peptidyl-serine modification	21/672	357/23328	0.00171324	0.0527384	0.0448184	Ntf3/Ddit4/Plcl2/Sbk1/Nlk/Hipk1/Camk1d/Hipk2/Braf/Fnip2/Map3k10/Caprin2/Pak1/Hipk3/Map3k13/Tlk1/Egfr/Pdcd10/Bdnf/Cd44/Angpt1	21
GO:0050684	regulation of mRNA processing	12/672	154/23328	0.0017215	0.0527384	0.0448184	Rbm24/Qk/Ptbp3/Fmr1/Khdrbs2/Rnps1/Srsf2/Dhx36/Ythdc1/Nova1/Rbm11/Ncl	12
GO:0035107	appendage morphogenesis	13/672	175/23328	0.00173451	0.0527384	0.0448184	Wdpcp/Asph/Gja1/Bcl2l11/Hoxc10/Chd7/Runx2/Pkdcc/Fbn2/Smad4/Rnf165/Bmpr1a/Lmbr1	13
GO:0035108	limb morphogenesis	13/672	175/23328	0.00173451	0.0527384	0.0448184	Wdpcp/Asph/Gja1/Bcl2l11/Hoxc10/Chd7/Runx2/Pkdcc/Fbn2/Smad4/Rnf165/Bmpr1a/Lmbr1	13
GO:0045926	negative regulation of growth	17/672	264/23328	0.00178749	0.0538761	0.0457852	Cdkn1b/Bbc3/Gja1/Sema6d/Vgll4/Adipor1/Tcf7l2/Caprin2/Pak1/Foxp1/Sema3b/Sh3bp4/Smad4/Prdm11/Meis1/Apbb2/Mstn	17
GO:0060998	regulation of dendritic spine development	9/672	96/23328	0.00180804	0.0538761	0.0457852	Mapk6/Nrg1/Fmr1/Pafah1b1/Dhx36/Caprin2/Shank2/Pak3/Sipa1l1	9
GO:0014855	striated muscle cell proliferation	8/672	78/23328	0.00181038	0.0538761	0.0457852	Gja1/Vgll4/Zfpm2/Erbb4/Foxp1/Meis1/Bmpr1a/Angpt1	8
GO:0048259	regulation of receptor-mediated endocytosis	10/672	115/23328	0.00181981	0.0538761	0.0457852	Ntf3/Ppp3r1/Lrrtm2/Fmr1/Bmp2k/Itgb3/Aak1/Cd2ap/Syne1/Angpt1	10
GO:0072331	signal transduction by p53 class mediator	11/672	135/23328	0.00185525	0.0545662	0.0463717	Ddit4/Zfp385a/Bbc3/Hipk1/Hipk2/E2f2/Mdm4/Spred2/Trp53bp2/Cd44/Rrm2b	11
GO:0043487	regulation of RNA stability	10/672	116/23328	0.00194136	0.0563102	0.0478538	Rbm24/Qk/Rc3h2/Fmr1/Axin2/Dhx36/Zfp36l2/Ythdf3/Hnrnpa0/Naf1	10
GO:0030308	negative regulation of cell growth	14/672	199/23328	0.00196165	0.0563102	0.0478538	Cdkn1b/Bbc3/Gja1/Sema6d/Vgll4/Adipor1/Caprin2/Pak1/Foxp1/Sema3b/Sh3bp4/Smad4/Prdm11/Apbb2	14
GO:0060323	head morphogenesis	6/672	46/23328	0.00196339	0.0563102	0.0478538	Asph/Tiparp/Tcf7l2/Braf/Zfp950/Plekha1	6
GO:0055021	regulation of cardiac muscle tissue growth	8/672	79/23328	0.0019646	0.0563102	0.0478538	Gja1/Vgll4/Zfpm2/Erbb4/Pak1/Foxp1/Meis1/Bmpr1a	8
GO:1905207	regulation of cardiocyte differentiation	7/672	62/23328	0.00198662	0.056581	0.0480839	Nrg1/Dhx36/Pak1/Foxp1/Smad4/Frs2/Egfr	7
GO:0055022	negative regulation of cardiac muscle tissue growth	5/672	32/23328	0.00206495	0.0579158	0.0492183	Gja1/Vgll4/Pak1/Foxp1/Meis1	5
GO:0061117	negative regulation of heart growth	5/672	32/23328	0.00206495	0.0579158	0.0492183	Gja1/Vgll4/Pak1/Foxp1/Meis1	5
GO:0071902	positive regulation of protein serine/threonine kinase activity	18/672	291/23328	0.0020721	0.0579158	0.0492183	Kit/Ntf3/Cdkn1b/Nrk/Gab1/Pdgfa/Braf/Map3k10/Zeb2/Pak1/Ghr/Grm1/Frs2/Map3k13/Il34/Egfr/Pdcd10/Lpar3	18
GO:0002200	somatic diversification of immune receptors	8/672	80/23328	0.00212898	0.0587406	0.0499192	Bcl11b/Foxp1/Ndfip1/Thoc1/Adar/Exo1/Kmt5b/Dclre1c	8
GO:0008088	axo-dendritic transport	8/672	80/23328	0.00212898	0.0587406	0.0499192	Ap3b2/Fmr1/Pafah1b1/Ap3m1/Pura/Dlg2/Sybu/Klc1	8
GO:0009896	positive regulation of catabolic process	25/672	463/23328	0.00214077	0.0587406	0.0499192	Rbm24/Btg2/Sesn3/Qk/Mylip/Gja1/Gnai3/Vgll4/Fmr1/Bcl2l11/Slc4a4/Tiparp/Chfr/Dhx36/Mfn2/Nanos1/Osbpl7/Ankib1/Sh3bp4/Zfp36l2/Tnrc6c/Rab3gap2/Ndfip1/Ythdf3/Trp53inp1	25
GO:0060038	cardiac muscle cell proliferation	7/672	63/23328	0.00218048	0.0594677	0.0505371	Gja1/Vgll4/Zfpm2/Erbb4/Foxp1/Meis1/Bmpr1a	7
GO:0046545	development of primary female sexual characteristics	10/672	118/23328	0.00220408	0.0597493	0.0507764	Kit/Zfpm2/Esr1/Tiparp/Lhx8/Lhfpl2/Smad4/Gas2/Plekha1/Angpt1	10
GO:0097061	dendritic spine organization	9/672	99/23328	0.00223767	0.0602966	0.0512415	Pafah1b1/Dhx36/Caprin2/Rph3a/Cttn/Shank2/Itga3/Pak3/Sipa1l1	9
GO:0043523	regulation of neuron apoptotic process	17/672	270/23328	0.00226334	0.0605857	0.0514872	Ntf3/Btg2/Sncb/Bbc3/Fmr1/Bcl2l11/Hipk2/Esr1/Braf/Ppargc1a/Ptprz1/Dlx1/Six4/Bdnf/Pak3/Angpt1/Casp9	17
GO:0010763	positive regulation of fibroblast migration	4/672	20/23328	0.00228879	0.0605857	0.0514872	Itgb3/Pak1/Pak3/Slc8a1	4
GO:0035855	megakaryocyte development	4/672	20/23328	0.00228879	0.0605857	0.0514872	Kit/Zfp385a/Meis1/Mpig6b	4
GO:0070997	neuron death	23/672	416/23328	0.002354	0.0617748	0.0524977	Ntf3/Btg2/Ddit4/Fos/Sncb/Bbc3/Fadd/Fmr1/Bcl2l11/Hipk2/Esr1/Braf/Ppargc1a/Chmp4b/Ghr/Ptprz1/Trp53bp2/Dlx1/Six4/Bdnf/Pak3/Angpt1/Casp9	23
GO:0000186	activation of MAPKK activity	5/672	33/23328	0.0023768	0.0617748	0.0524977	Nrk/Braf/Grm1/Map3k13/Egfr	5
GO:0061157	mRNA destabilization	5/672	33/23328	0.0023768	0.0617748	0.0524977	Rbm24/Qk/Dhx36/Zfp36l2/Ythdf3	5
GO:0048008	platelet-derived growth factor receptor signaling pathway	7/672	64/23328	0.00238863	0.0617748	0.0524977	Gab1/Pdgfa/Tiparp/Zfand5/Itgb3/Zfp950/Plekha1	7
GO:0031098	stress-activated protein kinase signaling cascade	17/672	272/23328	0.00244378	0.0620503	0.0527319	Nrk/Gab1/Hipk2/Pafah1b1/Fgf14/Nr2c2/Map3k10/Mapk10/Zeb2/Pak1/Hipk3/Map3k13/Egfr/Pdcd10/Rnf13/Pak3/Pja2	17
GO:0048813	dendrite morphogenesis	13/672	182/23328	0.0024521	0.0620503	0.0527319	Slitrk5/Pafah1b1/Dhx36/Klf7/Il1rapl1/Caprin2/Tet1/Shank2/Ptprz1/Syne1/Slc11a2/Pak3/Sipa1l1	13
GO:0002318	myeloid progenitor cell differentiation	3/672	10/23328	0.00245443	0.0620503	0.0527319	Kit/Braf/Tet2	3
GO:0097067	cellular response to thyroid hormone stimulus	3/672	10/23328	0.00245443	0.0620503	0.0527319	Kit/Thrb/Ppargc1a	3
GO:0046546	development of primary male sexual characteristics	11/672	140/23328	0.00247216	0.0621492	0.0528159	Gja1/Fndc3a/Zfpm2/Bcl2l11/Esr1/Lhfpl2/Smad4/Tmf1/Adam20/Six4/Plekha1	11
GO:0031330	negative regulation of cellular catabolic process	16/672	250/23328	0.00255631	0.0639078	0.0543104	Rbm24/Qk/Styx/Timp3/Fmr1/Hipk2/Usp7/Axin2/Dhx36/Ube2j1/Chmp4b/Bmf/Cnr1/Mtm1/Hnrnpa0/Naf1	16
GO:0046620	regulation of organ growth	10/672	121/23328	0.00265106	0.0651799	0.0553915	Gja1/Vgll4/Zfpm2/Bcl2l11/Tcf7l2/Erbb4/Pak1/Foxp1/Meis1/Bmpr1a	10
GO:0007411	axon guidance	16/672	251/23328	0.0026597	0.0651799	0.0553915	Ntf3/Sema6d/Lmx1a/Gbx2/Klf7/Bcl11b/Foxp1/Sema3b/Smad4/Rnf165/Cxcl12/Chn1/Emb/Enah/Bdnf/Apbb2	16
GO:0051402	neuron apoptotic process	18/672	298/23328	0.00267685	0.0651799	0.0553915	Ntf3/Btg2/Sncb/Bbc3/Fadd/Fmr1/Bcl2l11/Hipk2/Esr1/Braf/Ppargc1a/Ptprz1/Dlx1/Six4/Bdnf/Pak3/Angpt1/Casp9	18
GO:0014741	negative regulation of muscle hypertrophy	5/672	34/23328	0.00272151	0.0651799	0.0553915	Pak1/Foxp1/Smad4/Gata5/Mstn	5
GO:0048048	embryonic eye morphogenesis	5/672	34/23328	0.00272151	0.0651799	0.0553915	Hipk1/Hipk2/Arid1a/Frs2/Phactr4	5
GO:0033173	calcineurin-NFAT signaling cascade	6/672	49/23328	0.00272567	0.0651799	0.0553915	Ppp3r1/Nrg1/Nfatc3/Camta1/Nfat5/Sppl3	6
GO:0090207	regulation of triglyceride metabolic process	6/672	49/23328	0.00272567	0.0651799	0.0553915	Esr1/Tcf7l2/Thrb/Cdk8/Gnb3/Tbl1xr1	6
GO:0051924	regulation of calcium ion transport	17/672	275/23328	0.00273684	0.0651799	0.0553915	Asph/Gja1/Cacnb4/Fmr1/Ank2/Cd4/Atp1b1/Wnk3/Chd7/Fgf14/Nfatc3/Gnai2/Itgb3/Agtr1a/Cxcl12/Lpar3/Slc8a1	17
GO:1902254	negative regulation of intrinsic apoptotic signaling pathway by p53 class mediator	4/672	21/23328	0.00276357	0.0651799	0.0553915	Zfp385a/Mdm4/Cd44/Rrm2b	4
GO:2000726	negative regulation of cardiac muscle cell differentiation	4/672	21/23328	0.00276357	0.0651799	0.0553915	Pak1/Foxp1/Smad4/Frs2	4
GO:0097485	neuron projection guidance	16/672	252/23328	0.00276652	0.0651799	0.0553915	Ntf3/Sema6d/Lmx1a/Gbx2/Klf7/Bcl11b/Foxp1/Sema3b/Smad4/Rnf165/Cxcl12/Chn1/Emb/Enah/Bdnf/Apbb2	16
GO:0071375	cellular response to peptide hormone stimulus	16/672	253/23328	0.00287688	0.0671132	0.0570345	Sesn3/Crk/Car2/Adipor1/Gnai2/Ywhag/Pak1/Ghr/Socs7/Pik3r1/Agtr1a/Tshr/Stat1/Crhbp/Soga1/Mstn	16
GO:0061515	myeloid cell development	8/672	84/23328	0.00289736	0.0671132	0.0570345	Kit/Zfp385a/Ptbp3/Pafah1b1/Meis1/Slc11a2/Adgrf5/Mpig6b	8
GO:1901863	positive regulation of muscle tissue development	8/672	84/23328	0.00289736	0.0671132	0.0570345	Rbm24/Gja1/Nrg1/Zfpm2/Erbb4/Ppargc1a/Bmpr1a/Mtm1	8
GO:0033135	regulation of peptidyl-serine phosphorylation	12/672	164/23328	0.00290824	0.0671132	0.0570345	Ntf3/Ddit4/Plcl2/Braf/Fnip2/Caprin2/Pak1/Egfr/Pdcd10/Bdnf/Cd44/Angpt1	12
GO:0050772	positive regulation of axonogenesis	9/672	103/23328	0.00293268	0.067332	0.0572204	Nrg1/Pafah1b1/Braf/Zeb2/Pak1/Map3k13/Cxcl12/Bdnf/Lpar3	9
GO:0009952	anterior/posterior pattern specification	15/672	231/23328	0.00299308	0.0683699	0.0581024	Btg2/Ets2/Emx2/Hipk1/Hipk2/Hoxc10/Wls/Axin2/Gbx2/Zeb2/Smad4/Frs2/Bmpr1a/Cobl/Sf3b1	15
GO:0106106	cold-induced thermogenesis	11/672	144/23328	0.00307693	0.0694251	0.0589991	Plcl2/Gja1/Adipor1/Hoxc10/Tle3/Arrdc3/Mfn2/Ppargc1a/Nova1/Tshr/Slc25a44	11
GO:0120161	regulation of cold-induced thermogenesis	11/672	144/23328	0.00307693	0.0694251	0.0589991	Plcl2/Gja1/Adipor1/Hoxc10/Tle3/Arrdc3/Mfn2/Ppargc1a/Nova1/Tshr/Slc25a44	11
GO:0002262	myeloid cell homeostasis	13/672	187/23328	0.00310092	0.0694251	0.0589991	Mb/Kit/Ptbp3/Ets1/Bcl2l11/Adar/Stat1/Ireb2/Slc11a2/Adgrf5/Cxcr2/Cd44/Mpig6b	13
GO:0001702	gastrulation with mouth forming second	5/672	35/23328	0.00310099	0.0694251	0.0589991	Ets2/Smad4/Frs2/Plpp3/Nat8f2	5
GO:0043488	regulation of mRNA stability	9/672	104/23328	0.00313056	0.0697402	0.0592669	Rbm24/Qk/Rc3h2/Fmr1/Axin2/Dhx36/Zfp36l2/Ythdf3/Hnrnpa0	9
GO:0006997	nucleus organization	10/672	124/23328	0.00316778	0.0702218	0.0596762	Sun2/Ets1/Pafah1b1/Tor1aip1/Agfg1/Chmp4b/Tmf1/Syne1/Ubxn2b/Lemd2	10
GO:0030252	growth hormone secretion	4/672	22/23328	0.0033016	0.0722279	0.061381	Chd7/Arhgef7/Rab1a/Selenot	4
GO:0060900	embryonic camera-type eye formation	3/672	11/23328	0.00330299	0.0722279	0.061381	Arid1a/Frs2/Phactr4	3
GO:0030111	regulation of Wnt signaling pathway	18/672	304/23328	0.00330643	0.0722279	0.061381	Lmx1a/Vgll4/Nlk/Trabd2b/Fam53b/Wls/Tcf7l2/Cdh2/Axin2/Dkk2/Tle3/Caprin2/Zeb2/Plpp3/Itga3/Egfr/Tbl1xr1/Kremen1	18
GO:1902369	negative regulation of RNA catabolic process	7/672	68/23328	0.00337787	0.073432	0.0624043	Rbm24/Qk/Fmr1/Axin2/Dhx36/Hnrnpa0/Naf1	7
GO:0003002	regionalization	21/672	379/23328	0.0034755	0.0751911	0.0638993	Btg2/Dmrt3/Ets2/Chsy1/Emx2/Hipk1/Hipk2/Hoxc10/Wls/Axin2/Gbx2/Zeb2/Sox1/Prkacb/Smad4/Frs2/Bmpr1a/Cobl/Dlx1/Gata5/Sf3b1	21
GO:0050779	RNA destabilization	5/672	36/23328	0.00351716	0.0753678	0.0640494	Rbm24/Qk/Dhx36/Zfp36l2/Ythdf3	5
GO:0070306	lens fiber cell differentiation	5/672	36/23328	0.00351716	0.0753678	0.0640494	Cdkn1b/Cdkn1c/Zeb2/Spred2/Frs2	5
GO:0106027	neuron projection organization	9/672	106/23328	0.0035578	0.0758772	0.0644823	Pafah1b1/Dhx36/Caprin2/Rph3a/Cttn/Shank2/Itga3/Pak3/Sipa1l1	9
GO:0060420	regulation of heart growth	8/672	87/23328	0.00360352	0.0764899	0.065003	Gja1/Vgll4/Zfpm2/Erbb4/Pak1/Foxp1/Meis1/Bmpr1a	8
GO:0008406	gonad development	15/672	236/23328	0.00365842	0.0771288	0.065546	Kit/Gja1/Fndc3a/Zfpm2/Bcl2l11/Esr1/Tiparp/Lhx8/Smad4/Tmf1/Gas2/Adam20/Six4/Plekha1/Angpt1	15
GO:0048146	positive regulation of fibroblast proliferation	7/672	69/23328	0.0036679	0.0771288	0.065546	Esr1/Pdgfa/Itgb3/Kmt2c/Ptprz1/Egfr/Rasa1	7
GO:0007179	transforming growth factor beta receptor signaling pathway	12/672	169/23328	0.00371217	0.0776965	0.0660284	Fos/Nlk/Fermt2/Hipk2/Spred2/Fbn2/Smad4/Usp9x/Zyx/Itga3/Onecut2/Mstn	12
GO:0019722	calcium-mediated signaling	14/672	214/23328	0.00379726	0.078745	0.0669195	Ppp3r1/Asph/Nrg1/Ank2/Cd4/Atp1b1/Nfatc3/Grm1/Camta1/Agtr1a/Nfat5/Cxcr2/Slc8a1/Sppl3	14
GO:0071824	protein-DNA complex subunit organization	14/672	214/23328	0.00379726	0.078745	0.0669195	Nap1l5/H3f3a/Pogz/Esr1/Ctcf/Smarca5/Arid1a/Tcf4/Shprh/Rsf1/Cenpo/Rad51c/Orc3/Mcmdc2	14
GO:0042475	odontogenesis of dentin-containing tooth	8/672	88/23328	0.00386631	0.0798091	0.0678237	Dmrt3/Bcl2l11/Tcf7l2/Lhx8/Runx2/Bcl11b/Bmpr1a/Dlx1	8
GO:0032930	positive regulation of superoxide anion generation	4/672	23/23328	0.00390672	0.0802427	0.0681922	Gnai3/Gnai2/Agtr1a/Egfr	4
GO:0002053	positive regulation of mesenchymal cell proliferation	5/672	37/23328	0.00397195	0.0802427	0.0681922	Pdgfa/Foxp2/Foxp1/Bmpr1a/Syne1	5
GO:0033363	secretory granule organization	5/672	37/23328	0.00397195	0.0802427	0.0681922	Zfp385a/Sec23ip/Pafah1b1/Agfg1/Tmf1	5
GO:0098751	bone cell development	5/672	37/23328	0.00397195	0.0802427	0.0681922	Kit/Zfp385a/Pafah1b1/Meis1/Mpig6b	5
GO:0061387	regulation of extent of cell growth	10/672	128/23328	0.00397811	0.0802427	0.0681922	Sema6d/Nrg1/Pafah1b1/Cttn/Pak1/Sema3b/Map3k13/Cxcl12/Bdnf/Lpar3	10
GO:0046660	female sex differentiation	11/672	149/23328	0.0039943	0.0802427	0.0681922	Kit/Zfpm2/Esr1/Chd7/Tiparp/Lhx8/Lhfpl2/Smad4/Gas2/Plekha1/Angpt1	11
GO:0000956	nuclear-transcribed mRNA catabolic process	9/672	108/23328	0.0040295	0.0805899	0.0684873	Btg2/Rc3h2/Cnot2/Rnps1/Dhx36/Nanos1/Zfp36l2/Tnrc6c/Upf3b	9
GO:0097720	calcineurin-mediated signaling	6/672	53/23328	0.00406234	0.0808815	0.0687351	Ppp3r1/Nrg1/Nfatc3/Camta1/Nfat5/Sppl3	6
GO:0065004	protein-DNA complex assembly	12/672	171/23328	0.00408002	0.0808815	0.0687351	Nap1l5/H3f3a/Pogz/Esr1/Smarca5/Tcf4/Shprh/Rsf1/Cenpo/Rad51c/Orc3/Mcmdc2	12
GO:0035264	multicellular organism growth	14/672	216/23328	0.00412331	0.0813811	0.0691596	Cdkn1c/Rc3h2/H3f3a/Chd7/Tcf7l2/Sh3pxd2b/Kmt2c/Pkdcc/Slc1a2/Ghr/Tshr/Zfp950/Tbl1xr1/Plekha1	14
GO:0050730	regulation of peptidyl-tyrosine phosphorylation	16/672	263/23328	0.00419477	0.0822576	0.0699045	Kit/Ntf3/Nrg1/Cd4/Pdgfa/Itgb3/Erbb4/Ghr/Il34/Ptprz1/Plpp3/Egfr/Rasa1/Stap1/Cd44/Angpt1	16
GO:0033138	positive regulation of peptidyl-serine phosphorylation	10/672	129/23328	0.00420428	0.0822576	0.0699045	Ntf3/Braf/Fnip2/Caprin2/Pak1/Egfr/Pdcd10/Bdnf/Cd44/Angpt1	10
GO:0021885	forebrain cell migration	7/672	71/23328	0.00430433	0.083606	0.0710504	Sun2/Nrg1/Emx2/Pafah1b1/Socs7/Cxcl12/Egfr	7
GO:0010749	regulation of nitric oxide mediated signal transduction	3/672	12/23328	0.00431035	0.083606	0.0710504	Gucy1a2/Egfr/Gucy1a1	3
GO:0060562	epithelial tube morphogenesis	21/672	387/23328	0.00441181	0.0843127	0.071651	Ppp3r1/Gja1/Esr1/Arid1a/Gbx2/Nfatc3/Zeb2/Pak1/Prkacb/Smad4/Phactr4/Agtr1a/Cobl/Cxcl12/Rala/Tbx22/Six4/Enah/Cxcr2/Cd44/Angpt1	21
GO:0048593	camera-type eye morphogenesis	11/672	151/23328	0.00441727	0.0843127	0.071651	Irx5/Casz1/Hipk1/Hipk2/Arid1a/Sox1/Mfn2/Frs2/Meis1/Phactr4/Rpgr	11
GO:0099111	microtubule-based transport	13/672	195/23328	0.00442453	0.0843127	0.071651	Ap3b2/Gja1/Sun2/Fmr1/Pafah1b1/Ap3m1/Pura/Rfx3/Dlg2/Sybu/Rab1a/Klc1/Rpgr	13
GO:0050673	epithelial cell proliferation	23/672	438/23328	0.00442694	0.0843127	0.071651	Kit/Cdkn1b/Gja1/Vash1/Esr1/Tcf7l2/Pura/Itgb3/Erbb4/Bcl11b/Foxp2/Foxp1/Frs2/Rreb1/Agtr1a/Bmpr1a/Lims1/Cxcl12/Stat1/Egfr/Mki67/Six4/Pdcd10	23
GO:0042177	negative regulation of protein catabolic process	10/672	130/23328	0.00444047	0.0843127	0.071651	Styx/Nrg1/Timp3/Hipk2/Usp7/Mdm4/Ube2j1/Smad4/Egfr/Mtm1	10
GO:0048545	response to steroid hormone	14/672	218/23328	0.00447173	0.0845495	0.0718522	Ddit4/Esr1/Cnot2/Arid1a/Uri1/Pak1/Zfp36l2/Tmf1/Pik3r1/Agtr1a/Ufm1/Bdnf/Casp9/Mstn	14
GO:0003181	atrioventricular valve morphogenesis	4/672	24/23328	0.00458267	0.0862846	0.0733267	Zfpm2/Mdm4/Smad4/Bmpr1a	4
GO:0007519	skeletal muscle tissue development	13/672	196/23328	0.00461791	0.0865079	0.0735166	Rbm24/Btg2/Fos/Tcf7l2/Nfatc3/Foxn2/Foxp2/Foxp1/Mtm1/Six4/Lemd2/Tsc22d3/Mstn	13
GO:0002562	somatic diversification of immune receptors via germline recombination within a single locus	7/672	72/23328	0.0046522	0.0865079	0.0735166	Bcl11b/Foxp1/Ndfip1/Thoc1/Exo1/Kmt5b/Dclre1c	7
GO:0016444	somatic cell DNA recombination	7/672	72/23328	0.0046522	0.0865079	0.0735166	Bcl11b/Foxp1/Ndfip1/Thoc1/Exo1/Kmt5b/Dclre1c	7
GO:0048640	negative regulation of developmental growth	10/672	131/23328	0.00468698	0.086796	0.0737614	Cdkn1b/Gja1/Sema6d/Vgll4/Tcf7l2/Pak1/Foxp1/Sema3b/Meis1/Mstn	10
GO:0014033	neural crest cell differentiation	8/672	91/23328	0.00474407	0.0874931	0.0743538	Sema6d/Gbx2/Erbb4/Zeb2/Sema3b/Smad4/Phactr4/Bmpr1a	8
GO:0034764	positive regulation of transmembrane transport	15/672	243/23328	0.00478884	0.0879584	0.0747492	Asph/Cacnb4/Car2/Ank2/Atp1b1/Wnk3/Braf/Fgf14/Erbb4/Slc1a2/Agtr1a/Rasa1/Acsl6/Kcna1/Arl6ip1	15
GO:1900026	positive regulation of substrate adhesion-dependent cell spreading	5/672	39/23328	0.00500499	0.091473	0.077736	Crk/Braf/Itgb3/Rreb1/Lims1	5
GO:0002090	regulation of receptor internalization	7/672	73/23328	0.00502085	0.091473	0.077736	Ntf3/Ppp3r1/Lrrtm2/Fmr1/Itgb3/Syne1/Angpt1	7
GO:0014909	smooth muscle cell migration	8/672	92/23328	0.00506822	0.0919637	0.078153	Crk/Sema6d/Pdgfa/Itgb3/Pak1/Ppargc1a/Bmpr1a/Zfp950	8
GO:0043547	positive regulation of GTPase activity	14/672	222/23328	0.00524011	0.0941632	0.0800222	Ntf3/Crk/Dennd1b/Rgs8/Usp6nl/Tbc1d22b/Arhgef7/Rgs6/Lims1/Rasa1/Chn1/Dock9/Sipa1l1/Ralgapa2	14
GO:2001020	regulation of response to DNA damage stimulus	14/672	222/23328	0.00524011	0.0941632	0.0800222	Zfp385a/Fmr1/Axin2/Spred2/Fign/Thoc1/Cxcl12/Nsmce4a/Nek4/Kmt5b/Egfr/Cd44/Parpbp/Casp9	14
GO:0001822	kidney development	18/672	318/23328	0.0052639	0.0941632	0.0800222	Wdpcp/Cdkn1c/Bcl2l11/Pdgfa/Tiparp/Itgb3/Erbb4/Smad4/Agtr1a/Itga3/Tet2/Six4/Zfp950/Bdnf/Cxcr2/Cd44/Angpt1/Rrm2b	18
GO:0060216	definitive hemopoiesis	4/672	25/23328	0.00533304	0.0941632	0.0800222	Cbfb/Zfp36l2/Meis1/Adar	4
GO:0090114	COPII-coated vesicle budding	4/672	25/23328	0.00533304	0.0941632	0.0800222	Vapb/Mia3/Rab1a/Sec31b	4
GO:1902893	regulation of pri-miRNA transcription by RNA polymerase II	6/672	56/23328	0.00534425	0.0941632	0.0800222	Fos/Ets1/Ctcf/Nfatc3/Smad4/Bmpr1a	6
GO:0007029	endoplasmic reticulum organization	7/672	74/23328	0.00541103	0.0941632	0.0800222	Vapb/Tmcc1/Mia3/Rab3gap2/Sec31b/Ubl4a/Arl6ip1	7
GO:0003014	renal system process	9/672	113/23328	0.00542347	0.0941632	0.0800222	Gja1/Gnai2/Mllt6/Agtr1a/Itga3/Psap/Adgrf5/Rrm2b/Slc4a5	9
GO:0030516	regulation of axon extension	9/672	113/23328	0.00542347	0.0941632	0.0800222	Sema6d/Nrg1/Pafah1b1/Cttn/Pak1/Sema3b/Map3k13/Cxcl12/Bdnf	9
GO:0007254	JNK cascade	13/672	200/23328	0.00546053	0.0941632	0.0800222	Nrk/Gab1/Hipk2/Pafah1b1/Fgf14/Map3k10/Mapk10/Zeb2/Pak1/Hipk3/Map3k13/Egfr/Pja2	13
GO:0048102	autophagic cell death	3/672	13/23328	0.00548451	0.0941632	0.0800222	Cdkn1b/Bmf/Trp53inp1	3
GO:0097011	cellular response to granulocyte macrophage colony-stimulating factor stimulus	3/672	13/23328	0.00548451	0.0941632	0.0800222	Etv3/Cd4/Zfp36l2	3
GO:0097193	intrinsic apoptotic signaling pathway	17/672	295/23328	0.0055294	0.0941632	0.0800222	Ddit4/Zfp385a/Bbc3/Hipk1/Bcl2l11/Hipk2/E2f2/Fnip2/Mdm4/Uri1/Pik3r1/Trp53bp2/Cxcl12/Pdcd10/Cd44/Rrm2b/Casp9	17
GO:0042176	regulation of protein catabolic process	21/672	395/23328	0.00554868	0.0941632	0.0800222	Mylip/Gja1/Styx/Nrg1/Vgll4/Timp3/Fmr1/Hipk2/Tiparp/Usp7/Mdm4/Chfr/Ube2j1/Osbpl7/Ankib1/Smad4/Tmf1/Commd1/Ndfip1/Egfr/Mtm1	21
GO:0001504	neurotransmitter uptake	5/672	40/23328	0.00558702	0.0941632	0.0800222	Itgb3/Slc6a1/Slc1a2/Syngr3/Nat8l	5
GO:0031076	embryonic camera-type eye development	5/672	40/23328	0.00558702	0.0941632	0.0800222	Hipk1/Hipk2/Arid1a/Frs2/Phactr4	5
GO:0043368	positive T cell selection	5/672	40/23328	0.00558702	0.0941632	0.0800222	Tox/Braf/Bcl11b/Loxl3/Themis	5
GO:0060325	face morphogenesis	5/672	40/23328	0.00558702	0.0941632	0.0800222	Asph/Tiparp/Tcf7l2/Zfp950/Plekha1	5
GO:1901021	positive regulation of calcium ion transmembrane transporter activity	5/672	40/23328	0.00558702	0.0941632	0.0800222	Asph/Cacnb4/Ank2/Atp1b1/Fgf14	5
GO:0071248	cellular response to metal ion	11/672	156/23328	0.00563143	0.0945576	0.0803573	Cdkn1b/Asph/Fos/Cpne8/Braf/Nfatc3/Dlg2/Ireb2/Egfr/Crhbp/Kcna1	11
GO:0031331	positive regulation of cellular catabolic process	21/672	396/23328	0.00570639	0.0954601	0.0811243	Rbm24/Btg2/Sesn3/Qk/Gnai3/Vgll4/Fmr1/Bcl2l11/Slc4a4/Chfr/Dhx36/Mfn2/Nanos1/Osbpl7/Ankib1/Sh3bp4/Zfp36l2/Tnrc6c/Rab3gap2/Ythdf3/Trp53inp1	21
GO:0043489	RNA stabilization	6/672	57/23328	0.00583082	0.0968217	0.0822815	Rbm24/Qk/Axin2/Dhx36/Hnrnpa0/Naf1	6
GO:0045058	T cell selection	6/672	57/23328	0.00583082	0.0968217	0.0822815	Tox/Cd4/Braf/Bcl11b/Loxl3/Themis	6
GO:0050678	regulation of epithelial cell proliferation	20/672	372/23328	0.00594319	0.0983249	0.0835589	Cdkn1b/Gja1/Vash1/Esr1/Tcf7l2/Itgb3/Erbb4/Bcl11b/Foxp2/Foxp1/Frs2/Rreb1/Agtr1a/Bmpr1a/Lims1/Cxcl12/Stat1/Egfr/Six4/Pdcd10	20
GO:0018108	peptidyl-tyrosine phosphorylation	18/672	322/23328	0.00597119	0.0984262	0.083645	Kit/Ntf3/Nrg1/Cd4/Pdgfa/Itgb3/Erbb4/Pkdcc/Ghr/Il34/Agtr1a/Ptprz1/Plpp3/Egfr/Rasa1/Stap1/Cd44/Angpt1	18
GO:0008585	female gonad development	9/672	115/23328	0.00607527	0.0990206	0.0841501	Kit/Zfpm2/Esr1/Tiparp/Lhx8/Smad4/Gas2/Plekha1/Angpt1	9
GO:0051928	positive regulation of calcium ion transport	10/672	136/23328	0.00608525	0.0990206	0.0841501	Asph/Cacnb4/Ank2/Cd4/Atp1b1/Wnk3/Fgf14/Agtr1a/Cxcl12/Lpar3	10
GO:0055123	digestive system development	10/672	136/23328	0.00608525	0.0990206	0.0841501	Kit/Wdpcp/Cdkn1c/Pdgfa/Wls/Tcf7l2/Pkdcc/Cobl/Egfr/Gata5	10
GO:0021954	central nervous system neuron development	8/672	95/23328	0.00614283	0.0990206	0.0841501	Btg2/Crk/Pafah1b1/Lhx8/Gbx2/Zeb2/Sox1/Nanos1	8
GO:0032928	regulation of superoxide anion generation	4/672	26/23328	0.00616128	0.0990206	0.0841501	Gnai3/Gnai2/Agtr1a/Egfr	4
GO:0071549	cellular response to dexamethasone stimulus	4/672	26/23328	0.00616128	0.0990206	0.0841501	Ddit4/Agtr1a/Casp9/Mstn	4
GO:2000765	regulation of cytoplasmic translation	4/672	26/23328	0.00616128	0.0990206	0.0841501	Rbm24/Zfp385a/Fmr1/Dhx36	4
GO:0042692	muscle cell differentiation	21/672	399/23328	0.00620183	0.0993176	0.0844025	Rbm24/Kit/Ntf3/Qk/Cacnb4/Nrg1/H3f3a/Ank2/Arid1a/Cdh2/Nfatc3/Pak1/Foxp1/Smad4/Frs2/Cxcl12/Syne1/Six4/Bdnf/Ehd2/Slc8a1	21
GO:1901653	cellular response to peptide	17/672	299/23328	0.0063005	0.0994968	0.0845548	Sesn3/Gja1/Crk/Car2/Adipor1/Gnai2/Ywhag/Pak1/Ghr/Socs7/Pik3r1/Agtr1a/Tshr/Stat1/Crhbp/Soga1/Mstn	17
GO:0001755	neural crest cell migration	6/672	58/23328	0.00634891	0.0994968	0.0845548	Sema6d/Gbx2/Erbb4/Zeb2/Sema3b/Phactr4	6
GO:0048016	inositol phosphate-mediated signaling	6/672	58/23328	0.00634891	0.0994968	0.0845548	Ppp3r1/Nrg1/Nfatc3/Camta1/Nfat5/Sppl3	6
GO:0061614	pri-miRNA transcription by RNA polymerase II	6/672	58/23328	0.00634891	0.0994968	0.0845548	Fos/Ets1/Ctcf/Nfatc3/Smad4/Bmpr1a	6
GO:1903902	positive regulation of viral life cycle	6/672	58/23328	0.00634891	0.0994968	0.0845548	Vapb/Fmr1/Cd4/Kpna2/Chmp4b/Adar	6
GO:0001659	temperature homeostasis	12/672	181/23328	0.00638162	0.0994968	0.0845548	Plcl2/Gja1/Adipor1/Hoxc10/Tle3/Arrdc3/Mfn2/Ppargc1a/Nova1/Cnr1/Tshr/Slc25a44	12
GO:0016050	vesicle organization	16/672	275/23328	0.00639006	0.0994968	0.0845548	Vapb/Tmcc1/Zfp385a/Gnai3/Sec23ip/Pafah1b1/Mia3/Zeb2/Agfg1/Chmp4b/Tmf1/Stx1b/Cd2ap/Snap29/Rab1a/Sec31b	16
GO:0034329	cell junction assembly	22/672	426/23328	0.00641176	0.0994968	0.0845548	Wdpcp/Gabra1/Gja1/Lrrtm2/Nrg1/Gpm6a/Hipk1/Fermt2/Slitrk5/Cdh2/Il1rapl1/Itgb3/Erbb4/Cttn/Shank2/Gabra2/Pik3r1/Lims1/Cldn34c1/Six4/Bdnf/Sipa1l1	22
GO:1901215	negative regulation of neuron death	15/672	251/23328	0.00641201	0.0994968	0.0845548	Ntf3/Btg2/Sncb/Fmr1/Hipk2/Esr1/Braf/Ppargc1a/Chmp4b/Ghr/Ptprz1/Dlx1/Six4/Bdnf/Angpt1	15
GO:1990845	adaptive thermogenesis	11/672	159/23328	0.00647732	0.100165	0.0851225	Plcl2/Gja1/Adipor1/Hoxc10/Tle3/Arrdc3/Mfn2/Ppargc1a/Nova1/Tshr/Slc25a44	11
GO:0018212	peptidyl-tyrosine modification	18/672	325/23328	0.00655098	0.100896	0.0857437	Kit/Ntf3/Nrg1/Cd4/Pdgfa/Itgb3/Erbb4/Pkdcc/Ghr/Il34/Agtr1a/Ptprz1/Plpp3/Egfr/Rasa1/Stap1/Cd44/Angpt1	18
GO:0006403	RNA localization	12/672	182/23328	0.006659	0.100896	0.0857437	Qk/Zfp385a/Eif5a2/Hnrnpa3/Fmr1/Ranbp2/Igf2bp2/Dhx36/Pura/Ythdc1/Thoc1/Sdad1	12
GO:0043524	negative regulation of neuron apoptotic process	12/672	182/23328	0.006659	0.100896	0.0857437	Ntf3/Btg2/Sncb/Fmr1/Hipk2/Braf/Ppargc1a/Ptprz1/Dlx1/Six4/Bdnf/Angpt1	12
GO:0048592	eye morphogenesis	12/672	182/23328	0.006659	0.100896	0.0857437	Irx5/Casz1/Hipk1/Hipk2/Arid1a/Sox1/Mfn2/Frs2/Meis1/Phactr4/Rpgr/Bdnf	12
GO:0048675	axon extension	10/672	138/23328	0.00672775	0.100896	0.0857437	Sema6d/Nrg1/Pafah1b1/Cttn/Pak1/Sema3b/Map3k13/Usp9x/Cxcl12/Bdnf	10
GO:0040013	negative regulation of locomotion	18/672	326/23328	0.00675411	0.100896	0.0857437	Gja1/Crk/Sema6d/Nrg1/Adipor1/Vash1/Braf/Mia3/Erbb4/Arrdc3/Sema3b/Ppargc1a/Scai/Bmpr1a/Cxcl12/Trp53inp1/Stap1/Pdcd10	18
GO:0051271	negative regulation of cellular component movement	18/672	326/23328	0.00675411	0.100896	0.0857437	Cdkn1b/Gja1/Crk/Sema6d/Nrg1/Adipor1/Vash1/Braf/Mia3/Erbb4/Sema3b/Ppargc1a/Scai/Bmpr1a/Cxcl12/Trp53inp1/Stap1/Pdcd10	18
GO:0010644	cell communication by electrical coupling	3/672	14/23328	0.00683233	0.100896	0.0857437	Gja1/Kcna1/Slc8a1	3
GO:0010882	regulation of cardiac muscle contraction by calcium ion signaling	3/672	14/23328	0.00683233	0.100896	0.0857437	Ank2/Atp1b1/Slc8a1	3
GO:0036376	sodium ion export across plasma membrane	3/672	14/23328	0.00683233	0.100896	0.0857437	Atp1b1/Slc4a4/Slc8a1	3
GO:0090110	COPII-coated vesicle cargo loading	3/672	14/23328	0.00683233	0.100896	0.0857437	Mia3/Rab1a/Sec31b	3
GO:0097012	response to granulocyte macrophage colony-stimulating factor	3/672	14/23328	0.00683233	0.100896	0.0857437	Etv3/Cd4/Zfp36l2	3
GO:0097066	response to thyroid hormone	3/672	14/23328	0.00683233	0.100896	0.0857437	Kit/Thrb/Ppargc1a	3
GO:0006687	glycosphingolipid metabolic process	5/672	42/23328	0.00689134	0.100896	0.0857437	Kit/Itgb8/St6galnac3/Psap/St8sia4	5
GO:0030501	positive regulation of bone mineralization	5/672	42/23328	0.00689134	0.100896	0.0857437	Mia3/Pkdcc/Fbn2/Bmpr1a/Slc8a1	5
GO:0051154	negative regulation of striated muscle cell differentiation	5/672	42/23328	0.00689134	0.100896	0.0857437	Pak1/Foxp1/Smad4/Frs2/Bdnf	5
GO:0010660	regulation of muscle cell apoptotic process	8/672	97/23328	0.00694982	0.100896	0.0857437	Qk/Lifr/Erbb4/Mfn2/Smad4/Pik3r1/Agtr1a/Cxcr2	8
GO:0099072	regulation of postsynaptic membrane neurotransmitter receptor levels	8/672	97/23328	0.00694982	0.100896	0.0857437	Ppp3r1/Mapk10/Itgb3/Frrs1l/Stx1b/Adam22/Dlg2/Syne1	8
GO:0060538	skeletal muscle organ development	13/672	206/23328	0.0069506	0.100896	0.0857437	Rbm24/Btg2/Fos/Tcf7l2/Nfatc3/Foxn2/Foxp2/Foxp1/Mtm1/Six4/Lemd2/Tsc22d3/Mstn	13
GO:0008584	male gonad development	10/672	139/23328	0.00706811	0.101332	0.0861144	Gja1/Fndc3a/Zfpm2/Bcl2l11/Esr1/Smad4/Tmf1/Adam20/Six4/Plekha1	10
GO:1903322	positive regulation of protein modification by small protein conjugation or removal	10/672	139/23328	0.00706811	0.101332	0.0861144	Dcun1d1/Arnt/Chfr/Arrdc3/Commd1/Ndfip1/Dcun1d4/Ndfip2/Ahrr/Angpt1	10
GO:0003171	atrioventricular valve development	4/672	27/23328	0.00707072	0.101332	0.0861144	Zfpm2/Mdm4/Smad4/Bmpr1a	4
GO:0061003	positive regulation of dendritic spine morphogenesis	4/672	27/23328	0.00707072	0.101332	0.0861144	Pafah1b1/Dhx36/Caprin2/Pak3	4
GO:0060541	respiratory system development	15/672	254/23328	0.00712418	0.101698	0.0864259	Wdpcp/Ppp3r1/Rc3h2/Zfpm2/Atxn1/Pdgfa/Chd7/Thrb/Foxp2/Foxp1/Pkdcc/Loxl3/Bmpr1a/Itga3/Six4	15
GO:0043087	regulation of GTPase activity	17/672	303/23328	0.00715658	0.101698	0.0864259	Ntf3/Crk/Dennd1b/Pafah1b1/Rgs8/Usp6nl/Tbc1d22b/Sh3bp4/Arhgef7/Rab3gap2/Rgs6/Lims1/Rasa1/Chn1/Dock9/Sipa1l1/Ralgapa2	17
GO:0018107	peptidyl-threonine phosphorylation	9/672	118/23328	0.00716409	0.101698	0.0864259	Ddit4/Sbk1/Nlk/Hipk1/Hipk2/Wnk3/Map3k10/Spred2/Hipk3	9
GO:0032409	regulation of transporter activity	16/672	280/23328	0.0075431	0.106289	0.0903269	Asph/Gja1/Cacnb4/Fmr1/Ank2/Atp1b1/Wnk3/Fgf14/Rph3a/Ppargc1a/Shank2/Ndfip1/Crhbp/Syngr3/Ndfip2/Kcna1	16
GO:0000187	activation of MAPK activity	9/672	119/23328	0.00755832	0.106289	0.0903269	Kit/Ntf3/Gab1/Map3k10/Ghr/Grm1/Frs2/Map3k13/Lpar3	9
GO:0042476	odontogenesis	9/672	119/23328	0.00755832	0.106289	0.0903269	Dmrt3/Bcl2l11/Tcf7l2/Lhx8/Axin2/Runx2/Bcl11b/Bmpr1a/Dlx1	9
GO:0032007	negative regulation of TOR signaling	5/672	43/23328	0.00761725	0.106468	0.0904788	Ddit4/Sesn3/Sh3bp4/Mtm1/Tnfaip8l1	5
GO:0048872	homeostasis of number of cells	18/672	330/23328	0.00761835	0.106468	0.0904788	Mb/Kit/Fadd/Ptbp3/Rc3h2/Ets1/Bcl2l11/Cdh2/Adar/Stat1/Ireb2/Tet2/Slc11a2/Adgrf5/Cxcr2/Cd44/Tsc22d3/Mpig6b	18
GO:0002244	hematopoietic progenitor cell differentiation	11/672	163/23328	0.0077565	0.108063	0.0918344	Kit/Chd2/Braf/Dhx36/Arhgef7/Adar/Ptprz1/Esco2/Tet2/Herc6/Wdr7	11
GO:0051403	stress-activated MAPK cascade	15/672	257/23328	0.0078983	0.109699	0.0932245	Nrk/Gab1/Hipk2/Pafah1b1/Fgf14/Nr2c2/Map3k10/Mapk10/Zeb2/Pak1/Hipk3/Map3k13/Egfr/Pdcd10/Pja2	15
GO:0030282	bone mineralization	9/672	120/23328	0.00796889	0.110338	0.0937683	Gja1/Bmp2k/Tcf7l2/Axin2/Mia3/Pkdcc/Fbn2/Bmpr1a/Slc8a1	9
GO:0002089	lens morphogenesis in camera-type eye	4/672	28/23328	0.00806451	0.111198	0.0944985	Hipk1/Hipk2/Sox1/Meis1	4
GO:0006446	regulation of translational initiation	6/672	61/23328	0.00810355	0.111198	0.0944985	Paip2/Fmr1/Ppp1r15b/Dnajc3/Paip1/Ythdf3	6
GO:0010970	transport along microtubule	11/672	164/23328	0.00810507	0.111198	0.0944985	Ap3b2/Sun2/Fmr1/Pafah1b1/Ap3m1/Pura/Dlg2/Sybu/Rab1a/Klc1/Rpgr	11
GO:0060968	regulation of gene silencing	7/672	80/23328	0.0082467	0.111434	0.0946992	Atad2b/Fmr1/Esr1/Tnrc6c/Adar/Atad2/Egfr	7
GO:0016584	nucleosome positioning	3/672	15/23328	0.00835966	0.111434	0.0946992	Ctcf/Smarca5/Rsf1	3
GO:0033151	V(D)J recombination	3/672	15/23328	0.00835966	0.111434	0.0946992	Bcl11b/Foxp1/Dclre1c	3
GO:0051764	actin crosslink formation	3/672	15/23328	0.00835966	0.111434	0.0946992	Marcks/Gas2/Cobl	3
GO:0060442	branching involved in prostate gland morphogenesis	3/672	15/23328	0.00835966	0.111434	0.0946992	Esr1/Frs2/Cd44	3
GO:0098917	retrograde trans-synaptic signaling	3/672	15/23328	0.00835966	0.111434	0.0946992	Cnr1/Bdnf/Gucy1a1	3
GO:0099527	postsynapse to nucleus signaling pathway	3/672	15/23328	0.00835966	0.111434	0.0946992	Nrg1/Kpna2/Anks1b	3
GO:0045747	positive regulation of Notch signaling pathway	5/672	44/23328	0.00839468	0.111434	0.0946992	Kit/Bmp2k/Aak1/Pdcd10/Gata5	5
GO:0050919	negative chemotaxis	5/672	44/23328	0.00839468	0.111434	0.0946992	Sema6d/Nrg1/Pdgfa/Itgb3/Sema3b	5
GO:0071385	cellular response to glucocorticoid stimulus	5/672	44/23328	0.00839468	0.111434	0.0946992	Ddit4/Zfp36l2/Agtr1a/Casp9/Mstn	5
GO:1902895	positive regulation of pri-miRNA transcription by RNA polymerase II	5/672	44/23328	0.00839468	0.111434	0.0946992	Fos/Ets1/Ctcf/Smad4/Bmpr1a	5
GO:0031503	protein-containing complex localization	15/672	259/23328	0.0084506	0.111717	0.09494	Ppp3r1/Pura/Ythdc1/Mapk10/Itgb3/Stx1b/Adam22/Dlg2/Mios/Thoc1/Syne1/Rpgr/Ralgapa2/Sdad1/Anks1b	15
GO:0051147	regulation of muscle cell differentiation	11/672	165/23328	0.00846568	0.111717	0.09494	Rbm24/Kit/Nrg1/Nfatc3/Pak1/Foxp1/Smad4/Frs2/Cxcl12/Bdnf/Ehd2	11
GO:0030326	embryonic limb morphogenesis	10/672	143/23328	0.00856459	0.112363	0.0954892	Wdpcp/Gja1/Bcl2l11/Hoxc10/Chd7/Runx2/Fbn2/Smad4/Bmpr1a/Lmbr1	10
GO:0035113	embryonic appendage morphogenesis	10/672	143/23328	0.00856459	0.112363	0.0954892	Wdpcp/Gja1/Bcl2l11/Hoxc10/Chd7/Runx2/Fbn2/Smad4/Bmpr1a/Lmbr1	10
GO:1902105	regulation of leukocyte differentiation	17/672	309/23328	0.00861435	0.112688	0.0957648	Fos/Fadd/Tox/Rc3h2/Car2/Cd4/Cbfb/Braf/Itgb3/Zfp36l2/Il34/Loxl3/Ndfip1/Pik3r1/Ikzf3/Fgl2/Cd44	17
GO:0010171	body morphogenesis	6/672	62/23328	0.00875893	0.113371	0.0963453	Asph/Tiparp/Tcf7l2/Braf/Zfp950/Plekha1	6
GO:0051148	negative regulation of muscle cell differentiation	6/672	62/23328	0.00875893	0.113371	0.0963453	Nfatc3/Pak1/Foxp1/Smad4/Frs2/Bdnf	6
GO:0098930	axonal transport	6/672	62/23328	0.00875893	0.113371	0.0963453	Ap3b2/Fmr1/Pafah1b1/Ap3m1/Dlg2/Sybu	6
GO:0008380	RNA splicing	20/672	386/23328	0.00876734	0.113371	0.0963453	Rbm24/Qk/Hnrnpa3/Ptbp3/Fmr1/Khdrbs2/Rnps1/Smndc1/Srsf2/Zfp326/Ythdc1/Ptbp2/Luc7l3/Nova1/Rbm11/Thoc1/Pik3r1/Sf3b1/Cwf19l2/Ncl	20
GO:0032092	positive regulation of protein binding	8/672	101/23328	0.00880097	0.11348	0.0964377	Plcl2/Hipk2/Tcf7l2/Mapre1/Caprin2/Arhgef7/Bdnf/Sppl3	8
GO:0051896	regulation of protein kinase B signaling	11/672	166/23328	0.0088386	0.113639	0.0965734	Sesn3/Nrg1/Pdgfa/Tcf7l2/Tnfaip8l3/Egfr/Mtm1/Plekha1/Lemd2/Angpt1/Mstn	11
GO:0009615	response to virus	16/672	286/23328	0.0091409	0.116642	0.0991256	Ddit4/Irf2/Crebzf/Fadd/Fmr1/Map3k14/Dhx36/Uri1/Adar/Slfn8/Stat1/Fgl2/Elmod2/Hnrnpul1/Polr3k/Polr3f	16
GO:0071548	response to dexamethasone	4/672	29/23328	0.00914564	0.116642	0.0991256	Ddit4/Agtr1a/Casp9/Mstn	4
GO:0090596	sensory organ morphogenesis	17/672	311/23328	0.00914995	0.116642	0.0991256	Irx5/Wdpcp/Casz1/Hipk1/Hipk2/Chd7/Arid1a/Gbx2/Sox1/Mfn2/Frs2/Meis1/Phactr4/Tshr/Six4/Rpgr/Bdnf	17
GO:0001569	branching involved in blood vessel morphogenesis	5/672	45/23328	0.00922537	0.116941	0.0993796	Ppp3r1/Gbx2/Nfatc3/Cxcl12/Angpt1	5
GO:0010464	regulation of mesenchymal cell proliferation	5/672	45/23328	0.00922537	0.116941	0.0993796	Pdgfa/Foxp2/Foxp1/Bmpr1a/Syne1	5
GO:0070838	divalent metal ion transport	23/672	467/23328	0.00929737	0.117193	0.0995937	Asph/Bbc3/Gja1/Cacnb4/Fmr1/Ank2/Cd4/Atp1b1/Wnk3/Chd7/Fgf14/Nfatc3/Gnai2/Itgb3/Nipal4/Slc30a6/Atp2b3/Tmem165/Agtr1a/Cxcl12/Slc11a2/Lpar3/Slc8a1	23
GO:0010657	muscle cell apoptotic process	8/672	102/23328	0.00931639	0.117193	0.0995937	Qk/Lifr/Erbb4/Mfn2/Smad4/Pik3r1/Agtr1a/Cxcr2	8
GO:0030500	regulation of bone mineralization	7/672	82/23328	0.0093986	0.117193	0.0995937	Gja1/Bmp2k/Mia3/Pkdcc/Fbn2/Bmpr1a/Slc8a1	7
GO:0050805	negative regulation of synaptic transmission	7/672	82/23328	0.0093986	0.117193	0.0995937	Fmr1/Braf/Gnai2/Slc6a1/Shank2/Syne1/Bdnf	7
GO:0007160	cell-matrix adhesion	13/672	214/23328	0.00941947	0.117193	0.0995937	Wdpcp/Fermt2/Bcl2l11/Plekha2/Itgb8/Ajap1/Itgb3/Cttn/Zyx/Pik3r1/Lims1/Rasa1/Onecut2	13
GO:0010810	regulation of cell-substrate adhesion	13/672	214/23328	0.00941947	0.117193	0.0995937	Wdpcp/Crk/Plekha2/Braf/Ajap1/Itgb3/Rreb1/Pik3r1/Ptprz1/Lims1/Itga3/Rasa1/Onecut2	13
GO:0045927	positive regulation of growth	17/672	312/23328	0.00942755	0.117193	0.0995937	Crk/Nrg1/Zfpm2/Chd7/Pafah1b1/Erbb4/Sh3pxd2b/Pak1/Ghr/Map3k13/Tshr/Bmpr1a/Cxcl12/Egfr/Mtm1/Bdnf/Lpar3	17
GO:0042063	gliogenesis	18/672	338/23328	0.00961456	0.119189	0.10129	Ntf3/Ppp3r1/Qk/Sun2/Nrg1/Atxn1/Pafah1b1/Tcf7l2/Cdh2/Adam22/Arhgef7/Socs7/Il34/Ptprz1/Plpp3/Dlx1/Egfr/Stap1	18
GO:0071900	regulation of protein serine/threonine kinase activity	22/672	442/23328	0.00964131	0.119192	0.101292	Kit/Ntf3/Cdkn1b/Cdkn1c/Nrk/Gab1/Pdgfa/Braf/Map3k10/Zeb2/Spred2/Pak1/Hipk3/Ghr/Grm1/Frs2/Map3k13/Il34/Egfr/Pdcd10/Lpar3/Slc8a1	22
GO:0051153	regulation of striated muscle cell differentiation	9/672	124/23328	0.00978296	0.120612	0.102499	Rbm24/Nrg1/Pak1/Foxp1/Smad4/Frs2/Cxcl12/Bdnf/Ehd2	9
GO:0035637	multicellular organismal signaling	10/672	146/23328	0.00983799	0.120959	0.102794	Dmrt3/Gja1/Cacnb4/Fmr1/Ank2/Pafah1b1/Pak1/Kcna1/Slc8a1/Tmem65	10
GO:0072511	divalent inorganic cation transport	23/672	470/23328	0.00998522	0.121339	0.103117	Asph/Bbc3/Gja1/Cacnb4/Fmr1/Ank2/Cd4/Atp1b1/Wnk3/Chd7/Fgf14/Nfatc3/Gnai2/Itgb3/Nipal4/Slc30a6/Atp2b3/Tmem165/Agtr1a/Cxcl12/Slc11a2/Lpar3/Slc8a1	23
GO:0045844	positive regulation of striated muscle tissue development	7/672	83/23328	0.0100167	0.121339	0.103117	Rbm24/Gja1/Nrg1/Zfpm2/Erbb4/Bmpr1a/Mtm1	7
GO:0048636	positive regulation of muscle organ development	7/672	83/23328	0.0100167	0.121339	0.103117	Rbm24/Gja1/Nrg1/Zfpm2/Erbb4/Bmpr1a/Mtm1	7
GO:0002070	epithelial cell maturation	3/672	16/23328	0.0100714	0.121339	0.103117	Gja1/Rfx3/Tmem79	3
GO:0006878	cellular copper ion homeostasis	3/672	16/23328	0.0100714	0.121339	0.103117	Commd1/Prnd/Prn	3
GO:0048536	spleen development	5/672	46/23328	0.010111	0.121339	0.103117	Fadd/Rc3h2/Cacnb4/Bcl2l11/Tet2	5
GO:0071384	cellular response to corticosteroid stimulus	5/672	46/23328	0.010111	0.121339	0.103117	Ddit4/Zfp36l2/Agtr1a/Casp9/Mstn	5
GO:0098926	postsynaptic signal transduction	5/672	46/23328	0.010111	0.121339	0.103117	Nrg1/Kpna2/Rgs8/Gnai2/Anks1b	5
GO:0006898	receptor-mediated endocytosis	14/672	240/23328	0.0101116	0.121339	0.103117	Ntf3/Ppp3r1/Lrrtm2/Fmr1/Bmp2k/Canx/Itgb3/Cttn/Aak1/Cd2ap/Syne1/Scarb2/Cxcr2/Angpt1	14
GO:0008347	glial cell migration	6/672	64/23328	0.010182	0.121536	0.103284	Sun2/Pafah1b1/Arhgef7/Socs7/Ptprz1/Stap1	6
GO:0070988	demethylation	6/672	64/23328	0.010182	0.121536	0.103284	Tox/Usp7/Phf2/Tet1/Usp9x/Tet2	6
GO:0043951	negative regulation of cAMP-mediated signaling	4/672	30/23328	0.0103169	0.122821	0.104376	Pde3a/Gnai2/Arrdc3/Crtc3	4
GO:0014074	response to purine-containing compound	8/672	104/23328	0.0104142	0.123652	0.105083	Asph/Pde3a/Braf/Slc6a1/Pik3r1/Stat1/Crhbp/Slc8a1	8
GO:0001763	morphogenesis of a branching structure	14/672	241/23328	0.0104614	0.123885	0.10528	Ppp3r1/Esr1/Pdgfa/Gbx2/Nfatc3/Pak1/Smad4/Frs2/Map3k13/Agtr1a/Cxcl12/Six4/Cd44/Angpt1	14
GO:0014032	neural crest cell development	7/672	84/23328	0.0106639	0.125677	0.106804	Sema6d/Gbx2/Erbb4/Zeb2/Sema3b/Phactr4/Bmpr1a	7
GO:2000146	negative regulation of cell motility	16/672	291/23328	0.0106686	0.125677	0.106804	Gja1/Crk/Sema6d/Nrg1/Adipor1/Vash1/Braf/Mia3/Erbb4/Ppargc1a/Scai/Bmpr1a/Cxcl12/Trp53inp1/Stap1/Pdcd10	16
GO:0001503	ossification	20/672	394/23328	0.0108152	0.12684	0.107792	Gja1/H3f3a/Chsy1/Cbfb/Bmp2k/Tcf7l2/Axin2/Dhx36/Runx2/Mia3/Thrb/Sh3pxd2b/Pkdcc/Fbn2/Smad4/Adar/Bmpr1a/Pex7/Slc8a1/Kremen1	20
GO:0007178	transmembrane receptor protein serine/threonine kinase signaling pathway	19/672	368/23328	0.0108237	0.12684	0.107792	Fos/Nlk/Fermt2/Hipk2/Trps1/Tcf7l2/Runx2/Spred2/Fbn2/Smad4/Usp9x/Zyx/Rnf165/Bmpr1a/Itga3/Dlx1/Onecut2/Lemd2/Mstn	19
GO:0003179	heart valve morphogenesis	5/672	47/23328	0.0110531	0.127536	0.108383	Zfpm2/Mdm4/Smad4/Bmpr1a/Gata5	5
GO:0003197	endocardial cushion development	5/672	47/23328	0.0110531	0.127536	0.108383	Rbm24/Mdm4/Smad4/Bmpr1a/Gata5	5
GO:0030520	intracellular estrogen receptor signaling pathway	5/672	47/23328	0.0110531	0.127536	0.108383	Esr1/Cnot2/Arid1a/Pak1/Ufm1	5
GO:0045581	negative regulation of T cell differentiation	5/672	47/23328	0.0110531	0.127536	0.108383	Rc3h2/Cbfb/Loxl3/Fgl2/Cd44	5
GO:0051646	mitochondrion localization	5/672	47/23328	0.0110531	0.127536	0.108383	Mfn2/Mark1/Sybu/Mtm1/Slc4a5	5
GO:0120163	negative regulation of cold-induced thermogenesis	5/672	47/23328	0.0110531	0.127536	0.108383	Plcl2/Hoxc10/Tle3/Arrdc3/Nova1	5
GO:0019221	cytokine-mediated signaling pathway	19/672	369/23328	0.0111155	0.127928	0.108716	Kit/Fadd/Adipor1/Cd4/Hipk1/Gab1/Lifr/Pafah1b1/Ghr/Smad4/Il34/Adar/Lims1/Cxcl12/Ythdf3/Stat1/Stap1/Cxcr2/Angpt1	19
GO:0034101	erythrocyte homeostasis	10/672	149/23328	0.0112509	0.129155	0.109759	Mb/Kit/Ptbp3/Ets1/Adar/Stat1/Ireb2/Slc11a2/Adgrf5/Mpig6b	10
GO:0018210	peptidyl-threonine modification	9/672	127/23328	0.0113357	0.129201	0.109798	Ddit4/Sbk1/Nlk/Hipk1/Hipk2/Wnk3/Map3k10/Spred2/Hipk3	9
GO:0014910	regulation of smooth muscle cell migration	7/672	85/23328	0.011341	0.129201	0.109798	Crk/Sema6d/Pdgfa/Itgb3/Pak1/Ppargc1a/Bmpr1a	7
GO:0048524	positive regulation of viral process	7/672	85/23328	0.011341	0.129201	0.109798	Vapb/Fmr1/Cd4/Kpna2/Chmp4b/Rsf1/Adar	7
GO:0002063	chondrocyte development	4/672	31/23328	0.0115811	0.130232	0.110674	Chsy1/Axin2/Runx2/Mia3	4
GO:0007097	nuclear migration	4/672	31/23328	0.0115811	0.130232	0.110674	Sun2/Pafah1b1/Tacc1/Syne1	4
GO:0045920	negative regulation of exocytosis	4/672	31/23328	0.0115811	0.130232	0.110674	Fmr1/Braf/Il1rapl1/Gnai2	4
GO:0098810	neurotransmitter reuptake	4/672	31/23328	0.0115811	0.130232	0.110674	Itgb3/Slc6a1/Slc1a2/Nat8l	4
GO:1902253	regulation of intrinsic apoptotic signaling pathway by p53 class mediator	4/672	31/23328	0.0115811	0.130232	0.110674	Zfp385a/Mdm4/Cd44/Rrm2b	4
GO:0034446	substrate adhesion-dependent cell spreading	8/672	106/23328	0.0116051	0.130232	0.110674	Megf9/Crk/Fermt2/Braf/Itgb3/Rreb1/Rab1a/Lims1	8
GO:0002573	myeloid leukocyte differentiation	13/672	220/23328	0.0116848	0.130545	0.110941	Kit/Fos/Fadd/Car2/Cd4/Pafah1b1/Itgb3/Gab2/Il34/Ndfip1/Pik3r1/Ireb2/Spib	13
GO:0042391	regulation of membrane potential	22/672	450/23328	0.0116911	0.130545	0.110941	Gabra1/Gja1/Cacnb4/Fmr1/Ank2/Atp1b1/Atxn1/Slc4a4/Rims3/Fgf14/Piezo2/Foxp1/Kcnh7/Stx1b/Shank2/Cnr1/Gabra2/Syne1/Kcnh8/Bdnf/Kcna1/Slc8a1	22
GO:0070972	protein localization to endoplasmic reticulum	6/672	66/23328	0.011762	0.130757	0.11112	Gja1/Ank2/Sec62/Mia3/Chmp4b/Rab3gap2	6
GO:1903706	regulation of hemopoiesis	21/672	424/23328	0.0118574	0.130757	0.11112	Fos/Fadd/Tox/Rc3h2/Car2/Ets1/Cd4/Cbfb/Braf/Dhx36/Itgb3/Zfp36l2/Meis1/Il34/Loxl3/Ndfip1/Pik3r1/Stat1/Ikzf3/Fgl2/Cd44	21
GO:0019048	modulation by virus of host process	3/672	17/23328	0.0119715	0.130757	0.11112	Vapb/Cd4/Bcl2l11	3
GO:0035459	vesicle cargo loading	3/672	17/23328	0.0119715	0.130757	0.11112	Mia3/Rab1a/Sec31b	3
GO:0043278	response to morphine	3/672	17/23328	0.0119715	0.130757	0.11112	Fadd/Ppp2r2a/Cnr1	3
GO:0055070	copper ion homeostasis	3/672	17/23328	0.0119715	0.130757	0.11112	Commd1/Prnd/Prn	3
GO:0070886	positive regulation of calcineurin-NFAT signaling cascade	3/672	17/23328	0.0119715	0.130757	0.11112	Nrg1/Camta1/Sppl3	3
GO:0106058	positive regulation of calcineurin-mediated signaling	3/672	17/23328	0.0119715	0.130757	0.11112	Nrg1/Camta1/Sppl3	3
GO:2001044	regulation of integrin-mediated signaling pathway	3/672	17/23328	0.0119715	0.130757	0.11112	Loxl3/Phactr4/Lims1	3
GO:0010631	epithelial cell migration	16/672	295/23328	0.0120304	0.131082	0.111397	Kit/Wdpcp/Ets1/Adipor1/Vash1/Mia3/Itgb3/Zeb2/Gab2/Nanos1/Fat2/Rreb1/Plpp3/Itga3/Pdcd10/Angpt1	16
GO:0048145	regulation of fibroblast proliferation	8/672	107/23328	0.0122368	0.133009	0.113034	Esr1/Pdgfa/Itgb3/Kmt2c/Ptprz1/Egfr/Rasa1/Trp53inp1	8
GO:0000375	RNA splicing, via transesterification reactions	15/672	271/23328	0.0124395	0.13424	0.11408	Rbm24/Qk/Ptbp3/Fmr1/Khdrbs2/Rnps1/Srsf2/Ythdc1/Ptbp2/Luc7l3/Nova1/Rbm11/Sf3b1/Cwf19l2/Ncl	15
GO:0000377	RNA splicing, via transesterification reactions with bulged adenosine as nucleophile	15/672	271/23328	0.0124395	0.13424	0.11408	Rbm24/Qk/Ptbp3/Fmr1/Khdrbs2/Rnps1/Srsf2/Ythdc1/Ptbp2/Luc7l3/Nova1/Rbm11/Sf3b1/Cwf19l2/Ncl	15
GO:0000398	mRNA splicing, via spliceosome	15/672	271/23328	0.0124395	0.13424	0.11408	Rbm24/Qk/Ptbp3/Fmr1/Khdrbs2/Rnps1/Srsf2/Ythdc1/Ptbp2/Luc7l3/Nova1/Rbm11/Sf3b1/Cwf19l2/Ncl	15
GO:0060348	bone development	13/672	222/23328	0.0125269	0.134537	0.114333	Kit/Zfp385a/Gja1/Chsy1/Pdgfa/Pafah1b1/Axin2/Runx2/Sh3pxd2b/Meis1/Pex7/Papss2/Mpig6b	13
GO:0061138	morphogenesis of a branching epithelium	13/672	222/23328	0.0125269	0.134537	0.114333	Ppp3r1/Esr1/Pdgfa/Gbx2/Nfatc3/Pak1/Smad4/Frs2/Agtr1a/Cxcl12/Six4/Cd44/Angpt1	13
GO:0010959	regulation of metal ion transport	21/672	427/23328	0.01275	0.135424	0.115087	Asph/Gja1/Cacnb4/Fmr1/Ank2/Cd4/Atp1b1/Wnk3/Chd7/Fgf14/Nfatc3/Gnai2/Mllt6/Itgb3/Commd1/Agtr1a/Cxcl12/Kcnab3/Lpar3/Kcna1/Slc8a1	21
GO:0090132	epithelium migration	16/672	297/23328	0.0127607	0.135424	0.115087	Kit/Wdpcp/Ets1/Adipor1/Vash1/Mia3/Itgb3/Zeb2/Gab2/Nanos1/Fat2/Rreb1/Plpp3/Itga3/Pdcd10/Angpt1	16
GO:0044728	DNA methylation or demethylation	7/672	87/23328	0.0127876	0.135424	0.115087	Tox/Ctcf/Usp7/Tet1/Usp9x/Tet2/Tdrkh	7
GO:0006641	triglyceride metabolic process	8/672	108/23328	0.0128934	0.135424	0.115087	Esr1/Tcf7l2/Thrb/Cdk8/Gnb3/Gpat3/Tbl1xr1/Acsl6	8
GO:0021987	cerebral cortex development	8/672	108/23328	0.0128934	0.135424	0.115087	Crk/Sun2/Emx2/Pafah1b1/Cdh2/Tacc1/Socs7/Egfr	8
GO:0045639	positive regulation of myeloid cell differentiation	8/672	108/23328	0.0128934	0.135424	0.115087	Fos/Fadd/Car2/Ets1/Cd4/Itgb3/Il34/Stat1	8
GO:0055017	cardiac muscle tissue growth	8/672	108/23328	0.0128934	0.135424	0.115087	Gja1/Vgll4/Zfpm2/Erbb4/Pak1/Foxp1/Meis1/Bmpr1a	8
GO:0010614	negative regulation of cardiac muscle hypertrophy	4/672	32/23328	0.0129405	0.135424	0.115087	Pak1/Foxp1/Smad4/Gata5	4
GO:0048668	collateral sprouting	4/672	32/23328	0.0129405	0.135424	0.115087	Zeb2/Cobl/Bdnf/Lpar3	4
GO:1901797	negative regulation of signal transduction by p53 class mediator	4/672	32/23328	0.0129405	0.135424	0.115087	Zfp385a/Mdm4/Cd44/Rrm2b	4
GO:2000515	negative regulation of CD4-positive, alpha-beta T cell activation	4/672	32/23328	0.0129405	0.135424	0.115087	Rc3h2/Cbfb/Loxl3/Cd44	4
GO:0090659	walking behavior	5/672	49/23328	0.0131134	0.136598	0.116084	Dmrt3/Cacnb4/Hipk2/Chd7/Psap	5
GO:2000725	regulation of cardiac muscle cell differentiation	5/672	49/23328	0.0131134	0.136598	0.116084	Nrg1/Pak1/Foxp1/Smad4/Frs2	5
GO:0009101	glycoprotein biosynthetic process	15/672	273/23328	0.0132276	0.136665	0.116142	Gal3st4/Chsy1/Tcf7l2/Galnt18/Ube2j1/Mgat4a/Tet1/St8sia1/St6galnac3/Tmem165/Hs6st2/Tet2/St8sia4/B3gnt6/Dpy19l1	15
GO:0007369	gastrulation	11/672	176/23328	0.0133047	0.136665	0.116142	Gja1/Ets2/Kif16b/Wls/Arid1a/Smad4/Frs2/Tnrc6c/Plpp3/Bmpr1a/Nat8f2	11
GO:0051099	positive regulation of binding	12/672	200/23328	0.0134774	0.136665	0.116142	Plcl2/Fmr1/Hipk1/Hipk2/Tcf7l2/Mapre1/Hmbox1/Caprin2/Hipk3/Arhgef7/Bdnf/Sppl3	12
GO:0002763	positive regulation of myeloid leukocyte differentiation	6/672	68/23328	0.0135073	0.136665	0.116142	Fos/Fadd/Car2/Cd4/Itgb3/Il34	6
GO:0015800	acidic amino acid transport	6/672	68/23328	0.0135073	0.136665	0.116142	Gja1/Pak1/Slc6a1/Slc1a2/Bdnf/Arl6ip1	6
GO:0022029	telencephalon cell migration	6/672	68/23328	0.0135073	0.136665	0.116142	Sun2/Nrg1/Pafah1b1/Socs7/Cxcl12/Egfr	6
GO:0048641	regulation of skeletal muscle tissue development	6/672	68/23328	0.0135073	0.136665	0.116142	Rbm24/Tcf7l2/Mtm1/Six4/Tsc22d3/Mstn	6
GO:0090130	tissue migration	16/672	299/23328	0.0135252	0.136665	0.116142	Kit/Wdpcp/Ets1/Adipor1/Vash1/Mia3/Itgb3/Zeb2/Gab2/Nanos1/Fat2/Rreb1/Plpp3/Itga3/Pdcd10/Angpt1	16
GO:0008593	regulation of Notch signaling pathway	7/672	88/23328	0.0135585	0.136665	0.116142	Kit/Bmp2k/Aak1/Gas2/Dlx1/Pdcd10/Gata5	7
GO:0046683	response to organophosphorus	7/672	88/23328	0.0135585	0.136665	0.116142	Asph/Pde3a/Braf/Pik3r1/Stat1/Crhbp/Slc8a1	7
GO:1903312	negative regulation of mRNA metabolic process	7/672	88/23328	0.0135585	0.136665	0.116142	Rbm24/Qk/Ptbp3/Fmr1/Rnps1/Axin2/Hnrnpa0	7
GO:0002062	chondrocyte differentiation	8/672	109/23328	0.0135754	0.136665	0.116142	Chsy1/Trps1/Axin2/Runx2/Mia3/Thrb/Pkdcc/Bmpr1a	8
GO:0021549	cerebellum development	8/672	109/23328	0.0135754	0.136665	0.116142	Crk/Lmx1a/Gbx2/Nr2c2/Foxp2/Nanos1/Usp9x/Psap	8
GO:0048144	fibroblast proliferation	8/672	109/23328	0.0135754	0.136665	0.116142	Esr1/Pdgfa/Itgb3/Kmt2c/Ptprz1/Egfr/Rasa1/Trp53inp1	8
GO:0051028	mRNA transport	8/672	109/23328	0.0135754	0.136665	0.116142	Qk/Eif5a2/Hnrnpa3/Fmr1/Ranbp2/Igf2bp2/Ythdc1/Thoc1	8
GO:0006665	sphingolipid metabolic process	9/672	131/23328	0.0136841	0.136953	0.116386	Kit/Itgb8/St8sia1/Cers4/Sptssa/St6galnac3/Plpp3/Psap/St8sia4	9
GO:0070371	ERK1 and ERK2 cascade	17/672	325/23328	0.0136846	0.136953	0.116386	Styx/Timp3/Cd4/Esr1/Pdgfa/Braf/Gnai2/Itgb3/Erbb4/Spred2/Smad4/Frs2/Zfp36l2/Tnfaip8l3/Egfr/Cd44/Angpt1	17
GO:0016055	Wnt signaling pathway	21/672	430/23328	0.0136953	0.136953	0.116386	Lmx1a/Vgll4/Nlk/Trabd2b/Fermt2/Fam53b/Wls/Tcf7l2/Cdh2/Axin2/Dkk2/Tle3/Caprin2/Zeb2/Mark1/Plpp3/Itga3/Egfr/Tbl1xr1/Cd44/Kremen1	21
GO:0060560	developmental growth involved in morphogenesis	15/672	275/23328	0.0140539	0.139033	0.118153	Sema6d/Nrg1/Esr1/Pafah1b1/Cttn/Zeb2/Pak1/Sema3b/Map3k13/Usp9x/Cobl/Cxcl12/Six4/Bdnf/Lpar3	15
GO:0014072	response to isoquinoline alkaloid	3/672	18/23328	0.0140632	0.139033	0.118153	Fadd/Ppp2r2a/Cnr1	3
GO:0021542	dentate gyrus development	3/672	18/23328	0.0140632	0.139033	0.118153	Btg2/Lmx1a/Emx2	3
GO:0032793	positive regulation of CREB transcription factor activity	3/672	18/23328	0.0140632	0.139033	0.118153	Camk1d/Adcy1/Crtc3	3
GO:0047496	vesicle transport along microtubule	5/672	50/23328	0.0142345	0.139033	0.118153	Ap3b2/Pafah1b1/Ap3m1/Sybu/Rab1a	5
GO:0060147	regulation of posttranscriptional gene silencing	5/672	50/23328	0.0142345	0.139033	0.118153	Fmr1/Esr1/Tnrc6c/Adar/Egfr	5
GO:0060966	regulation of gene silencing by RNA	5/672	50/23328	0.0142345	0.139033	0.118153	Fmr1/Esr1/Tnrc6c/Adar/Egfr	5
GO:0070169	positive regulation of biomineral tissue development	5/672	50/23328	0.0142345	0.139033	0.118153	Mia3/Pkdcc/Fbn2/Bmpr1a/Slc8a1	5
GO:0110151	positive regulation of biomineralization	5/672	50/23328	0.0142345	0.139033	0.118153	Mia3/Pkdcc/Fbn2/Bmpr1a/Slc8a1	5
GO:0198738	cell-cell signaling by wnt	21/672	432/23328	0.0143558	0.139033	0.118153	Lmx1a/Vgll4/Nlk/Trabd2b/Fermt2/Fam53b/Wls/Tcf7l2/Cdh2/Axin2/Dkk2/Tle3/Caprin2/Zeb2/Mark1/Plpp3/Itga3/Egfr/Tbl1xr1/Cd44/Kremen1	21
GO:0014031	mesenchymal cell development	7/672	89/23328	0.0143623	0.139033	0.118153	Sema6d/Gbx2/Erbb4/Zeb2/Sema3b/Phactr4/Bmpr1a	7
GO:0050821	protein stabilization	11/672	178/23328	0.0143729	0.139033	0.118153	Nlk/Ank2/Atp1b1/Usp7/Usp27x/Aak1/Usp9x/Pik3r1/Plpp3/Pdcd10/Apbb2	11
GO:0071772	response to BMP	11/672	178/23328	0.0143729	0.139033	0.118153	Hipk2/Tcf7l2/Runx2/Smad4/Usp9x/Rnf165/Bmpr1a/Itga3/Dlx1/Lemd2/Gata5	11
GO:0071773	cellular response to BMP stimulus	11/672	178/23328	0.0143729	0.139033	0.118153	Hipk2/Tcf7l2/Runx2/Smad4/Usp9x/Rnf165/Bmpr1a/Itga3/Dlx1/Lemd2/Gata5	11
GO:0060914	heart formation	4/672	33/23328	0.0143976	0.139033	0.118153	Axin2/Bmpr1a/Lemd2/Gata5	4
GO:0060969	negative regulation of gene silencing	4/672	33/23328	0.0143976	0.139033	0.118153	Atad2b/Esr1/Adar/Atad2	4
GO:0061448	connective tissue development	15/672	276/23328	0.0144818	0.139461	0.118517	Chsy1/Itgb8/Trps1/Axin2/Klf7/Runx2/Mia3/Thrb/Itgb3/Arrdc3/Sh3pxd2b/Ppargc1a/Pkdcc/Bmpr1a/Tbl1xr1	15
GO:0098657	import into cell	14/672	251/23328	0.0145039	0.139461	0.118517	Ppp3r1/Atp1b1/Wnk3/Itgb3/Slc6a1/Slc1a2/Agtr1a/Syne1/Syngr3/Slc11a2/Acsl6/Nat8l/Slc8a1/Arl6ip1	14
GO:0071241	cellular response to inorganic substance	13/672	227/23328	0.0148371	0.14236	0.120981	Cdkn1b/Asph/Fos/Crk/Fmr1/Cpne8/Braf/Nfatc3/Dlg2/Ireb2/Egfr/Crhbp/Kcna1	13
GO:0046883	regulation of hormone secretion	16/672	303/23328	0.0151612	0.14491	0.123148	Gja1/Midn/Chd7/Tcf7l2/Klf7/Rfx3/Smad4/Tmf1/Arhgef7/Sybu/Cnr1/Agtr1a/Rfx6/Egfr/Selenot/Crhbp	16
GO:0006672	ceramide metabolic process	7/672	90/23328	0.0151994	0.14491	0.123148	Itgb8/Cers4/Sptssa/St6galnac3/Plpp3/Psap/St8sia4	7
GO:0048864	stem cell development	7/672	90/23328	0.0151994	0.14491	0.123148	Sema6d/Gbx2/Erbb4/Zeb2/Sema3b/Phactr4/Bmpr1a	7
GO:0034765	regulation of ion transmembrane transport	23/672	489/23328	0.0153554	0.145455	0.123611	Asph/Gja1/Cacnb4/Fmr1/Ank2/Atp1b1/Wnk3/Chd7/Fgf14/Itgb3/Rph3a/Ppargc1a/Kcnh7/Shank2/Commd1/Agtr1a/Kcnh8/Crhbp/Kcnab3/Acsl6/Kcna1/Slc8a1/Arl6ip1	23
GO:0030336	negative regulation of cell migration	15/672	278/23328	0.0153678	0.145455	0.123611	Gja1/Sema6d/Nrg1/Adipor1/Vash1/Braf/Mia3/Erbb4/Ppargc1a/Scai/Bmpr1a/Cxcl12/Trp53inp1/Stap1/Pdcd10	15
GO:0002683	negative regulation of immune system process	22/672	462/23328	0.0154063	0.145455	0.123611	Plcl2/Crk/Fadd/Rc3h2/Cbfb/Mia3/Meis1/Loxl3/Ndfip1/Thoc1/Adar/Cnr1/Pik3r1/Cxcl12/Ythdf3/Fgl2/Stap1/Adgrf5/Cxcr2/Cd44/Tsc22d3/Angpt1	22
GO:0008089	anterograde axonal transport	5/672	51/23328	0.0154182	0.145455	0.123611	Ap3b2/Fmr1/Ap3m1/Dlg2/Sybu	5
GO:0032330	regulation of chondrocyte differentiation	5/672	51/23328	0.0154182	0.145455	0.123611	Trps1/Axin2/Runx2/Thrb/Pkdcc	5
GO:0015711	organic anion transport	22/672	463/23328	0.0157538	0.147837	0.125636	Slco1a4/Gja1/Cacnb4/Slc4a4/Pak1/Slc38a1/Slc6a1/Slc1a2/Slc16a12/Slc2a2/Slc16a6/Tnfaip8l3/Psap/Slc25a44/Emb/Scarb2/Bdnf/Acsl6/Pnpla8/Slc4a5/Arl6ip1/Slc3a1	22
GO:0050657	nucleic acid transport	10/672	157/23328	0.0157693	0.147837	0.125636	Qk/Eif5a2/Hnrnpa3/Fmr1/Ranbp2/Igf2bp2/Pura/Ythdc1/Thoc1/Sdad1	10
GO:0050658	RNA transport	10/672	157/23328	0.0157693	0.147837	0.125636	Qk/Eif5a2/Hnrnpa3/Fmr1/Ranbp2/Igf2bp2/Pura/Ythdc1/Thoc1/Sdad1	10
GO:0003203	endocardial cushion morphogenesis	4/672	34/23328	0.0159544	0.148336	0.12606	Mdm4/Smad4/Bmpr1a/Gata5	4
GO:0048013	ephrin receptor signaling pathway	4/672	34/23328	0.0159544	0.148336	0.12606	Crk/Chn1/Sipa1l1/Anks1b	4
GO:0048194	Golgi vesicle budding	4/672	34/23328	0.0159544	0.148336	0.12606	Vapb/Mia3/Rab1a/Sec31b	4
GO:0099068	postsynapse assembly	4/672	34/23328	0.0159544	0.148336	0.12606	Lrrtm2/Cdh2/Shank2/Sipa1l1	4
GO:0003215	cardiac right ventricle morphogenesis	3/672	19/23328	0.0163488	0.149836	0.127335	Zfpm2/Chd7/Bmpr1a	3
GO:0010880	regulation of release of sequestered calcium ion into cytosol by sarcoplasmic reticulum	3/672	19/23328	0.0163488	0.149836	0.127335	Ank2/Chd7/Slc8a1	3
GO:0014051	gamma-aminobutyric acid secretion	3/672	19/23328	0.0163488	0.149836	0.127335	Cacnb4/Pak1/Slc6a1	3
GO:0032274	gonadotropin secretion	3/672	19/23328	0.0163488	0.149836	0.127335	Gja1/Smad4/Tmf1	3
GO:0060044	negative regulation of cardiac muscle cell proliferation	3/672	19/23328	0.0163488	0.149836	0.127335	Gja1/Vgll4/Meis1	3
GO:0060123	regulation of growth hormone secretion	3/672	19/23328	0.0163488	0.149836	0.127335	Chd7/Arhgef7/Selenot	3
GO:1905874	regulation of postsynaptic density organization	3/672	19/23328	0.0163488	0.149836	0.127335	Lrrtm2/Cdh2/Sipa1l1	3
GO:0042733	embryonic digit morphogenesis	6/672	71/23328	0.0164523	0.150478	0.12788	Wdpcp/Gja1/Bcl2l11/Smad4/Bmpr1a/Lmbr1	6
GO:0060612	adipose tissue development	5/672	52/23328	0.0166659	0.152122	0.129277	Klf7/Arrdc3/Sh3pxd2b/Ppargc1a/Tbl1xr1	5
GO:0099504	synaptic vesicle cycle	13/672	231/23328	0.016909	0.153713	0.130629	Sncb/Cacnb4/Fmr1/Rims3/Cdh2/Braf/Fgf14/Canx/Stx1b/Snap29/Syn3/Cadps2/Adcy1	13
GO:0046942	carboxylic acid transport	17/672	333/23328	0.0169728	0.153713	0.130629	Slco1a4/Gja1/Cacnb4/Pak1/Slc38a1/Slc6a1/Slc1a2/Slc16a12/Slc16a6/Psap/Slc25a44/Emb/Bdnf/Acsl6/Pnpla8/Arl6ip1/Slc3a1	17
GO:0000045	autophagosome assembly	7/672	92/23328	0.0169768	0.153713	0.130629	Mfn2/Chmp4b/Rab3gap2/Rab1a/Mtm1/Trp53inp1/Ubxn2b	7
GO:0090630	activation of GTPase activity	7/672	92/23328	0.0169768	0.153713	0.130629	Ntf3/Crk/Usp6nl/Tbc1d22b/Rasa1/Sipa1l1/Ralgapa2	7
GO:0035265	organ growth	12/672	207/23328	0.0172345	0.155733	0.132346	Gja1/Vgll4/Zfpm2/Bcl2l11/Esr1/Tcf7l2/Erbb4/Pak1/Foxp1/Meis1/Bmpr1a/Psap	12
GO:0046486	glycerolipid metabolic process	18/672	360/23328	0.0173118	0.156119	0.132674	Esr1/Pdgfa/Lclat1/Tcf7l2/Thrb/Cdk8/Dgke/Socs7/Far1/Pik3r1/Gnb3/Mtm1/Gpat3/Tbl1xr1/Acsl6/Pnpla8/Pigo/Impa1	18
GO:0060078	regulation of postsynaptic membrane potential	8/672	114/23328	0.0173855	0.156444	0.13295	Gabra1/Atxn1/Fgf14/Stx1b/Shank2/Gabra2/Syne1/Bdnf	8
GO:0070372	regulation of ERK1 and ERK2 cascade	16/672	308/23328	0.0174174	0.156444	0.13295	Styx/Timp3/Cd4/Esr1/Pdgfa/Braf/Gnai2/Itgb3/Erbb4/Spred2/Smad4/Frs2/Tnfaip8l3/Egfr/Cd44/Angpt1	16
GO:0010721	negative regulation of cell development	19/672	387/23328	0.0175248	0.156637	0.133114	Mylip/Casz1/Sema6d/Lmx1a/Nrg1/Fmr1/Pafah1b1/Erbb4/Pak1/Foxp1/Sema3b/Smad4/Meis1/Ptprz1/Bmpr1a/Dlx1/Stap1/Bdnf/Kremen1	19
GO:0033866	nucleoside bisphosphate biosynthetic process	4/672	35/23328	0.0176129	0.156637	0.133114	Pank3/Acsl6/Papss1/Papss2	4
GO:0034030	ribonucleoside bisphosphate biosynthetic process	4/672	35/23328	0.0176129	0.156637	0.133114	Pank3/Acsl6/Papss1/Papss2	4
GO:0034033	purine nucleoside bisphosphate biosynthetic process	4/672	35/23328	0.0176129	0.156637	0.133114	Pank3/Acsl6/Papss1/Papss2	4
GO:0097106	postsynaptic density organization	4/672	35/23328	0.0176129	0.156637	0.133114	Lrrtm2/Cdh2/Shank2/Sipa1l1	4
GO:1904062	regulation of cation transmembrane transport	18/672	361/23328	0.0177507	0.157096	0.133504	Asph/Cacnb4/Fmr1/Ank2/Atp1b1/Wnk3/Chd7/Fgf14/Itgb3/Rph3a/Ppargc1a/Shank2/Commd1/Agtr1a/Crhbp/Kcnab3/Kcna1/Slc8a1	18
GO:0051236	establishment of RNA localization	10/672	160/23328	0.0177709	0.157096	0.133504	Qk/Eif5a2/Hnrnpa3/Fmr1/Ranbp2/Igf2bp2/Pura/Ythdc1/Thoc1/Sdad1	10
GO:0007050	cell cycle arrest	9/672	137/23328	0.0178563	0.157096	0.133504	Cdkn1b/Cdkn1c/Vash1/Tcf7l2/Mdm4/Gas2/Trp53inp1/Apbb2/Prr11	9
GO:0007215	glutamate receptor signaling pathway	7/672	93/23328	0.0179183	0.157096	0.133504	Fmr1/Frrs1l/Rph3a/Ppargc1a/Grm1/Shank2/Crhbp	7
GO:0009798	axis specification	7/672	93/23328	0.0179183	0.157096	0.133504	Ets2/Wls/Axin2/Smad4/Frs2/Bmpr1a/Cobl	7
GO:0043506	regulation of JUN kinase activity	7/672	93/23328	0.0179183	0.157096	0.133504	Nrk/Gab1/Map3k10/Zeb2/Pak1/Hipk3/Map3k13	7
GO:0030850	prostate gland development	5/672	53/23328	0.0179787	0.157096	0.133504	Cdkn1b/Esr1/Frs2/Psap/Cd44	5
GO:0048662	negative regulation of smooth muscle cell proliferation	5/672	53/23328	0.0179787	0.157096	0.133504	Cdkn1b/Esr1/Mfn2/Ppargc1a/Pik3r1	5
GO:0048713	regulation of oligodendrocyte differentiation	5/672	53/23328	0.0179787	0.157096	0.133504	Qk/Tcf7l2/Il34/Ptprz1/Dlx1	5
GO:0090150	establishment of protein localization to membrane	13/672	233/23328	0.0180238	0.157184	0.133579	Bbc3/Sec62/Braf/Mapk10/Pak1/Chmp4b/Pkdcc/Stx1b/Oxa1l/Rab3gap2/Commd1/Ubl4a/Arl6ip1	13
GO:0031398	positive regulation of protein ubiquitination	8/672	115/23328	0.0182311	0.158684	0.134854	Dcun1d1/Chfr/Arrdc3/Commd1/Ndfip1/Dcun1d4/Ndfip2/Angpt1	8
GO:0043434	response to peptide hormone	17/672	336/23328	0.0183524	0.15941	0.13547	Sesn3/Crk/Car2/Adipor1/Braf/Gnai2/Ywhag/Pak1/Ghr/Socs7/Pik3r1/Agtr1a/Tshr/Stat1/Crhbp/Soga1/Mstn	17
GO:0006887	exocytosis	19/672	389/23328	0.0183853	0.15941	0.13547	Kit/Cacnb4/Fmr1/Rims3/Braf/Il1rapl1/Gnai2/Mia3/Gab2/Pak1/Stx1b/Snap29/Rala/Tmem167/Cadps2/Crhbp/Syngr3/Adcy1/Tmem79	19
GO:0048754	branching morphogenesis of an epithelial tube	11/672	185/23328	0.0186256	0.159895	0.135883	Ppp3r1/Esr1/Gbx2/Nfatc3/Pak1/Smad4/Agtr1a/Cxcl12/Six4/Cd44/Angpt1	11
GO:0006639	acylglycerol metabolic process	9/672	138/23328	0.0186327	0.159895	0.135883	Esr1/Tcf7l2/Thrb/Cdk8/Dgke/Gnb3/Gpat3/Tbl1xr1/Acsl6	9
GO:0030218	erythrocyte differentiation	9/672	138/23328	0.0186327	0.159895	0.135883	Mb/Kit/Ptbp3/Ets1/Adar/Stat1/Slc11a2/Adgrf5/Mpig6b	9
GO:0021879	forebrain neuron differentiation	6/672	73/23328	0.0186448	0.159895	0.135883	Lhx8/Gbx2/Erbb4/Sox1/Bcl11b/Dlx1	6
GO:0060997	dendritic spine morphogenesis	6/672	73/23328	0.0186448	0.159895	0.135883	Pafah1b1/Dhx36/Caprin2/Shank2/Pak3/Sipa1l1	6
GO:0019216	regulation of lipid metabolic process	18/672	363/23328	0.0186544	0.159895	0.135883	Kit/Adipor1/Esr1/Pdgfa/Tcf7l2/Thrb/Cdk8/Bcl11b/Ppargc1a/Cnr1/Pik3r1/Agtr1a/Gnb3/Tnfaip8l3/Psap/Tbl1xr1/Adgrf5/Crtc3	18
GO:0042326	negative regulation of phosphorylation	22/672	471/23328	0.0187617	0.160491	0.136389	Ntf3/Ddit4/Cdkn1b/Cdkn1c/Midn/Timp3/Atxn1/Pafah1b1/Ppp1r15b/Spred2/Dnajc3/Hipk3/Ppargc1a/Atxn7/Smad4/Adar/Plpp3/Stap1/Lemd2/Angpt1/Slc8a1/Mstn	22
GO:0008209	androgen metabolic process	3/672	20/23328	0.01883	0.160491	0.136389	Esr1/Tiparp/Plekha1	3
GO:0015849	organic acid transport	17/672	337/23328	0.0188309	0.160491	0.136389	Slco1a4/Gja1/Cacnb4/Pak1/Slc38a1/Slc6a1/Slc1a2/Slc16a12/Slc16a6/Psap/Slc25a44/Emb/Bdnf/Acsl6/Pnpla8/Arl6ip1/Slc3a1	17
GO:0070302	regulation of stress-activated protein kinase signaling cascade	13/672	235/23328	0.0191932	0.162359	0.137977	Nrk/Gab1/Hipk2/Pafah1b1/Map3k10/Zeb2/Pak1/Hipk3/Map3k13/Egfr/Pdcd10/Rnf13/Pja2	13
GO:0090276	regulation of peptide hormone secretion	13/672	235/23328	0.0191932	0.162359	0.137977	Gja1/Midn/Chd7/Tcf7l2/Klf7/Rfx3/Arhgef7/Sybu/Cnr1/Rfx6/Egfr/Selenot/Crhbp	13
GO:0006865	amino acid transport	10/672	162/23328	0.0192055	0.162359	0.137977	Gja1/Cacnb4/Pak1/Slc38a1/Slc6a1/Slc1a2/Slc25a44/Bdnf/Arl6ip1/Slc3a1	10
GO:0010675	regulation of cellular carbohydrate metabolic process	10/672	162/23328	0.0192055	0.162359	0.137977	Ddit4/Midn/Adipor1/Usp7/Ranbp2/Tcf7l2/Ppargc1a/Gnb3/Scarb2/Soga1	10
GO:0044270	cellular nitrogen compound catabolic process	19/672	391/23328	0.0192781	0.162359	0.137977	Rbm24/Btg2/Qk/Rc3h2/Fmr1/Cnot2/Rnps1/Axin2/Dhx36/Nanos1/Tet1/Zfp36l2/Tnrc6c/Upf3b/Slfn8/Ythdf3/Tet2/Hnrnpa0/Naf1	19
GO:0046328	regulation of JNK cascade	11/672	186/23328	0.019302	0.162359	0.137977	Nrk/Gab1/Hipk2/Pafah1b1/Map3k10/Zeb2/Pak1/Hipk3/Map3k13/Egfr/Pja2	11
GO:1900024	regulation of substrate adhesion-dependent cell spreading	5/672	54/23328	0.0193581	0.162359	0.137977	Crk/Braf/Itgb3/Rreb1/Lims1	5
GO:0008045	motor neuron axon guidance	4/672	36/23328	0.0193749	0.162359	0.137977	Foxp1/Rnf165/Cxcl12/Chn1	4
GO:0048009	insulin-like growth factor receptor signaling pathway	4/672	36/23328	0.0193749	0.162359	0.137977	Atxn1/Atxn7/Ghr/Pik3r1	4
GO:0045055	regulated exocytosis	14/672	261/23328	0.0196547	0.164398	0.139709	Kit/Cacnb4/Fmr1/Rims3/Braf/Gnai2/Gab2/Stx1b/Snap29/Cadps2/Crhbp/Syngr3/Adcy1/Tmem79	14
GO:0007422	peripheral nervous system development	6/672	74/23328	0.0198125	0.16541	0.14057	Ntf3/Ppp3r1/Nrg1/Adam22/Bdnf/Onecut2	6
GO:0031647	regulation of protein stability	15/672	287/23328	0.0198823	0.165614	0.140743	Asph/Mylip/Nlk/Ank2/Atp1b1/Usp7/Chfr/Usp27x/Aak1/Usp9x/Commd1/Pik3r1/Plpp3/Pdcd10/Apbb2	15
GO:0051341	regulation of oxidoreductase activity	7/672	95/23328	0.0199105	0.165614	0.140743	Rfk/Gnai3/Esr1/Gnai2/Oxa1l/Cnr1/Egfr	7
GO:1903169	regulation of calcium ion transmembrane transport	10/672	163/23328	0.0199538	0.165668	0.140788	Asph/Cacnb4/Fmr1/Ank2/Atp1b1/Chd7/Fgf14/Itgb3/Agtr1a/Slc8a1	10
GO:0048814	regulation of dendrite morphogenesis	8/672	117/23328	0.02001	0.165828	0.140925	Pafah1b1/Dhx36/Il1rapl1/Caprin2/Ptprz1/Syne1/Pak3/Sipa1l1	8
GO:0006816	calcium ion transport	20/672	420/23328	0.0202225	0.167272	0.142152	Asph/Bbc3/Gja1/Cacnb4/Fmr1/Ank2/Cd4/Atp1b1/Wnk3/Chd7/Fgf14/Nfatc3/Gnai2/Itgb3/Atp2b3/Tmem165/Agtr1a/Cxcl12/Lpar3/Slc8a1	20
GO:0006638	neutral lipid metabolic process	9/672	140/23328	0.0202585	0.167272	0.142152	Esr1/Tcf7l2/Thrb/Cdk8/Dgke/Gnb3/Gpat3/Tbl1xr1/Acsl6	9
GO:0043112	receptor metabolic process	12/672	212/23328	0.0203656	0.167848	0.142641	Ntf3/Ppp3r1/Mylip/Lrrtm2/Nrg1/Fmr1/Kif16b/Itgb3/Agtr1a/Syne1/Cxcr2/Angpt1	12
GO:0045773	positive regulation of axon extension	5/672	55/23328	0.0208051	0.170533	0.144923	Nrg1/Pafah1b1/Pak1/Map3k13/Cxcl12	5
GO:0050775	positive regulation of dendrite morphogenesis	5/672	55/23328	0.0208051	0.170533	0.144923	Pafah1b1/Dhx36/Il1rapl1/Caprin2/Pak3	5
GO:0061001	regulation of dendritic spine morphogenesis	5/672	55/23328	0.0208051	0.170533	0.144923	Pafah1b1/Dhx36/Caprin2/Pak3/Sipa1l1	5
GO:0046632	alpha-beta T cell differentiation	8/672	118/23328	0.0209442	0.170579	0.144963	Tox/Rc3h2/Cbfb/Braf/Bcl11b/Foxp1/Loxl3/Psap	8
GO:0060419	heart growth	8/672	118/23328	0.0209442	0.170579	0.144963	Gja1/Vgll4/Zfpm2/Erbb4/Pak1/Foxp1/Meis1/Bmpr1a	8
GO:2000177	regulation of neural precursor cell proliferation	8/672	118/23328	0.0209442	0.170579	0.144963	Btg2/Tox/Cdh2/Gnai2/Ptbp2/Ptprz1/Lims1/Bdnf	8
GO:0061053	somite development	7/672	96/23328	0.0209623	0.170579	0.144963	Axin2/Zeb2/Smad4/Loxl3/Bmpr1a/Cobl/Six4	7
GO:0046626	regulation of insulin receptor signaling pathway	6/672	75/23328	0.0210289	0.17059	0.144972	Sesn3/Adipor1/Gnai2/Pak1/Pik3r1/Mstn	6
GO:0008361	regulation of cell size	12/672	213/23328	0.0210394	0.17059	0.144972	Sema6d/Nrg1/Wnk3/Pafah1b1/Cttn/Pak1/Sema3b/Map3k13/Gnb3/Cxcl12/Bdnf/Lpar3	12
GO:0048665	neuron fate specification	4/672	37/23328	0.0212419	0.171604	0.145833	Dmrt3/Hoxc10/Myt1l/Sox1	4
GO:0051647	nucleus localization	4/672	37/23328	0.0212419	0.171604	0.145833	Sun2/Pafah1b1/Tacc1/Syne1	4
GO:0007269	neurotransmitter secretion	11/672	189/23328	0.0214403	0.171604	0.145833	Cacnb4/Fmr1/Rims3/Braf/Rph3a/Pak1/Stx1b/Snap29/Syn3/Cadps2/Adcy1	11
GO:0099643	signal release from synapse	11/672	189/23328	0.0214403	0.171604	0.145833	Cacnb4/Fmr1/Rims3/Braf/Rph3a/Pak1/Stx1b/Snap29/Syn3/Cadps2/Adcy1	11
GO:0014808	release of sequestered calcium ion into cytosol by sarcoplasmic reticulum	3/672	21/23328	0.0215077	0.171604	0.145833	Ank2/Chd7/Slc8a1	3
GO:0032332	positive regulation of chondrocyte differentiation	3/672	21/23328	0.0215077	0.171604	0.145833	Runx2/Thrb/Pkdcc	3
GO:0033617	mitochondrial cytochrome c oxidase assembly	3/672	21/23328	0.0215077	0.171604	0.145833	Coa5/Oxa1l/Timm21	3
GO:0043117	positive regulation of vascular permeability	3/672	21/23328	0.0215077	0.171604	0.145833	Pde3a/Cxcr2/Angpt1	3
GO:0097107	postsynaptic density assembly	3/672	21/23328	0.0215077	0.171604	0.145833	Lrrtm2/Shank2/Sipa1l1	3
GO:0001952	regulation of cell-matrix adhesion	8/672	119/23328	0.021909	0.174496	0.148291	Wdpcp/Plekha2/Ajap1/Itgb3/Pik3r1/Lims1/Rasa1/Onecut2	8
GO:1905037	autophagosome organization	7/672	97/23328	0.0220522	0.175327	0.148997	Mfn2/Chmp4b/Rab3gap2/Rab1a/Mtm1/Trp53inp1/Ubxn2b	7
GO:0046700	heterocycle catabolic process	19/672	397/23328	0.0221589	0.175864	0.149454	Rbm24/Btg2/Qk/Rc3h2/Fmr1/Cnot2/Rnps1/Axin2/Dhx36/Nanos1/Tet1/Zfp36l2/Tnrc6c/Upf3b/Slfn8/Ythdf3/Tet2/Hnrnpa0/Naf1	19
GO:0006919	activation of cysteine-type endopeptidase activity involved in apoptotic process	6/672	76/23328	0.0222949	0.175909	0.149491	Bbc3/Bcl2l11/Stat1/Casp8ap2/Slc11a2/Casp9	6
GO:0045620	negative regulation of lymphocyte differentiation	5/672	56/23328	0.0223208	0.175909	0.149491	Rc3h2/Cbfb/Loxl3/Fgl2/Cd44	5
GO:0070828	heterochromatin organization	5/672	56/23328	0.0223208	0.175909	0.149491	H3f3a/Smarca5/Arid1a/Phf2/Tet1	5
GO:1900449	regulation of glutamate receptor signaling pathway	5/672	56/23328	0.0223208	0.175909	0.149491	Frrs1l/Rph3a/Ppargc1a/Shank2/Crhbp	5
GO:0072594	establishment of protein localization to organelle	20/672	426/23328	0.0230996	0.180743	0.153599	Ppp3r1/Bbc3/Kpna2/Fam53b/Sec62/Ipo7/Ranbp2/Itgb3/Mfn2/Chmp4b/Oxa1l/Rab3gap2/Adar/Pik3r1/Syne1/Timm21/Ufm1/Scarb2/Pex7/Angpt1	20
GO:0030509	BMP signaling pathway	10/672	167/23328	0.023161	0.180743	0.153599	Hipk2/Tcf7l2/Runx2/Smad4/Usp9x/Rnf165/Bmpr1a/Itga3/Dlx1/Lemd2	10
GO:0048017	inositol lipid-mediated signaling	10/672	167/23328	0.023161	0.180743	0.153599	Plcl2/Nrg1/Pdgfa/Erbb4/Gab2/Pik3r1/Tnfaip8l3/Egfr/Plekha1/Angpt1	10
GO:0030510	regulation of BMP signaling pathway	7/672	98/23328	0.0231807	0.180743	0.153599	Hipk2/Tcf7l2/Smad4/Rnf165/Itga3/Dlx1/Lemd2	7
GO:0071482	cellular response to light stimulus	7/672	98/23328	0.0231807	0.180743	0.153599	Fmr1/Dhx36/Bmf/Pik3r1/Trp53inp1/Rpgr/Casp9	7
GO:0009311	oligosaccharide metabolic process	4/672	38/23328	0.0232154	0.180743	0.153599	Braf/St8sia1/St6galnac3/St8sia4	4
GO:0090322	regulation of superoxide metabolic process	4/672	38/23328	0.0232154	0.180743	0.153599	Gnai3/Gnai2/Agtr1a/Egfr	4
GO:0048588	developmental cell growth	14/672	267/23328	0.0233468	0.181452	0.154202	Sema6d/Nrg1/Pafah1b1/Cttn/Zeb2/Pak1/Foxp1/Sema3b/Map3k13/Usp9x/Cobl/Cxcl12/Bdnf/Lpar3	14
GO:0034504	protein localization to nucleus	15/672	293/23328	0.023409	0.181622	0.154347	Ppp3r1/Sun2/Cacnb4/Kpna2/Fam53b/Ipo7/Ranbp2/Tor1aip1/Cd2ap/Adar/Pik3r1/Syne1/Six4/Ufm1/Angpt1	15
GO:0003407	neural retina development	6/672	77/23328	0.0236112	0.182248	0.154879	Irx5/Casz1/Gpm6a/Hipk1/Hipk2/Dlx1	6
GO:0043507	positive regulation of JUN kinase activity	6/672	77/23328	0.0236112	0.182248	0.154879	Nrk/Gab1/Map3k10/Zeb2/Pak1/Map3k13	6
GO:0071277	cellular response to calcium ion	6/672	77/23328	0.0236112	0.182248	0.154879	Asph/Fos/Cpne8/Braf/Nfatc3/Crhbp	6
GO:0003170	heart valve development	5/672	57/23328	0.0239064	0.182841	0.155383	Zfpm2/Mdm4/Smad4/Bmpr1a/Gata5	5
GO:0010463	mesenchymal cell proliferation	5/672	57/23328	0.0239064	0.182841	0.155383	Pdgfa/Foxp2/Foxp1/Bmpr1a/Syne1	5
GO:0051591	response to cAMP	5/672	57/23328	0.0239064	0.182841	0.155383	Braf/Pik3r1/Stat1/Crhbp/Slc8a1	5
GO:0140115	export across plasma membrane	5/672	57/23328	0.0239064	0.182841	0.155383	Gja1/Atp1b1/Slc4a4/Atp2b3/Slc8a1	5
GO:1902373	negative regulation of mRNA catabolic process	5/672	57/23328	0.0239064	0.182841	0.155383	Rbm24/Qk/Fmr1/Axin2/Hnrnpa0	5
GO:0022037	metencephalon development	8/672	121/23328	0.0239318	0.182841	0.155383	Crk/Lmx1a/Gbx2/Nr2c2/Foxp2/Nanos1/Usp9x/Psap	8
GO:0070167	regulation of biomineral tissue development	7/672	99/23328	0.0243483	0.184405	0.156711	Gja1/Bmp2k/Mia3/Pkdcc/Fbn2/Bmpr1a/Slc8a1	7
GO:0110149	regulation of biomineralization	7/672	99/23328	0.0243483	0.184405	0.156711	Gja1/Bmp2k/Mia3/Pkdcc/Fbn2/Bmpr1a/Slc8a1	7
GO:0001573	ganglioside metabolic process	3/672	22/23328	0.0243824	0.184405	0.156711	Itgb8/St6galnac3/St8sia4	3
GO:0014912	negative regulation of smooth muscle cell migration	3/672	22/23328	0.0243824	0.184405	0.156711	Sema6d/Ppargc1a/Bmpr1a	3
GO:1903514	release of sequestered calcium ion into cytosol by endoplasmic reticulum	3/672	22/23328	0.0243824	0.184405	0.156711	Ank2/Chd7/Slc8a1	3
GO:2000010	positive regulation of protein localization to cell surface	3/672	22/23328	0.0243824	0.184405	0.156711	Nrg1/Erbb4/Commd1	3
GO:0006486	protein glycosylation	11/672	193/23328	0.0245556	0.184783	0.157033	Galnt18/Ube2j1/Mgat4a/Tet1/St8sia1/St6galnac3/Tmem165/Tet2/St8sia4/B3gnt6/Dpy19l1	11
GO:0015931	nucleobase-containing compound transport	11/672	193/23328	0.0245556	0.184783	0.157033	Qk/Eif5a2/Gja1/Hnrnpa3/Fmr1/Ranbp2/Igf2bp2/Pura/Ythdc1/Thoc1/Sdad1	11
GO:0043413	macromolecule glycosylation	11/672	193/23328	0.0245556	0.184783	0.157033	Galnt18/Ube2j1/Mgat4a/Tet1/St8sia1/St6galnac3/Tmem165/Tet2/St8sia4/B3gnt6/Dpy19l1	11
GO:0042554	superoxide anion generation	4/672	39/23328	0.0252966	0.190041	0.161501	Gnai3/Gnai2/Agtr1a/Egfr	4
GO:0030705	cytoskeleton-dependent intracellular transport	11/672	194/23328	0.0253833	0.190136	0.161583	Ap3b2/Sun2/Fmr1/Pafah1b1/Ap3m1/Pura/Dlg2/Sybu/Rab1a/Klc1/Rpgr	11
GO:0007188	adenylate cyclase-modulating G protein-coupled receptor signaling pathway	12/672	219/23328	0.0254349	0.190136	0.161583	Gnai3/Gnai2/Itgb3/Arrdc3/Prkacb/Cnr1/Tshr/Gphb5/Psap/Adcy1/Lpar3/Adgrd1	12
GO:0006304	DNA modification	7/672	100/23328	0.0255557	0.190136	0.161583	Tox/Ctcf/Usp7/Tet1/Usp9x/Tet2/Tdrkh	7
GO:0032006	regulation of TOR signaling	7/672	100/23328	0.0255557	0.190136	0.161583	Ddit4/Sesn3/Sh3bp4/Mios/Mtm1/Gpat3/Tnfaip8l1	7
GO:0001825	blastocyst formation	5/672	58/23328	0.0255628	0.190136	0.161583	Cnot2/Mfn2/Tet1/Bysl/Sf3b1	5
GO:0010656	negative regulation of muscle cell apoptotic process	5/672	58/23328	0.0255628	0.190136	0.161583	Qk/Lifr/Erbb4/Pik3r1/Agtr1a	5
GO:0098693	regulation of synaptic vesicle cycle	9/672	146/23328	0.0257478	0.191196	0.162483	Cacnb4/Fmr1/Rims3/Cdh2/Braf/Fgf14/Stx1b/Snap29/Adcy1	9
GO:0008286	insulin receptor signaling pathway	8/672	123/23328	0.0260822	0.193361	0.164323	Sesn3/Adipor1/Gnai2/Pak1/Socs7/Pik3r1/Soga1/Mstn	8
GO:0006109	regulation of carbohydrate metabolic process	11/672	195/23328	0.0262311	0.193826	0.164718	Ddit4/Midn/Adipor1/Slc4a4/Usp7/Ranbp2/Tcf7l2/Ppargc1a/Gnb3/Scarb2/Soga1	11
GO:2000241	regulation of reproductive process	11/672	195/23328	0.0262311	0.193826	0.164718	Cdkn1b/Gja1/Pde3a/Zfpm2/Nrk/Esr1/Psma8/Lhfpl2/Prkacb/Cnr1/Crisp4	11
GO:0034644	cellular response to UV	6/672	79/23328	0.0263979	0.194738	0.165494	Fmr1/Dhx36/Bmf/Pik3r1/Trp53inp1/Casp9	6
GO:0030902	hindbrain development	10/672	171/23328	0.0267254	0.19651	0.166999	Crk/Lmx1a/Wls/Gbx2/Nr2c2/Foxp2/Nanos1/Usp9x/Socs7/Psap	10
GO:0070304	positive regulation of stress-activated protein kinase signaling cascade	10/672	171/23328	0.0267254	0.19651	0.166999	Nrk/Gab1/Hipk2/Map3k10/Zeb2/Pak1/Map3k13/Pdcd10/Rnf13/Pja2	10
GO:0043491	protein kinase B signaling	11/672	196/23328	0.0270992	0.197903	0.168183	Sesn3/Nrg1/Pdgfa/Tcf7l2/Tnfaip8l3/Egfr/Mtm1/Plekha1/Lemd2/Angpt1/Mstn	11
GO:0032411	positive regulation of transporter activity	8/672	124/23328	0.0272063	0.197903	0.168183	Asph/Cacnb4/Ank2/Atp1b1/Wnk3/Fgf14/Syngr3/Kcna1	8
GO:0051052	regulation of DNA metabolic process	18/672	379/23328	0.0272185	0.197903	0.168183	Gja1/Tox/Usp7/Axin2/Dhx36/Hmbox1/Ppargc1a/Tet1/Usp9x/Fign/Ndfip1/Thoc1/Zfp869/Kmt5b/Egfr/Pak3/Naf1/Parpbp	18
GO:0034655	nucleobase-containing compound catabolic process	17/672	352/23328	0.0272186	0.197903	0.168183	Rbm24/Btg2/Qk/Rc3h2/Fmr1/Cnot2/Rnps1/Axin2/Dhx36/Nanos1/Zfp36l2/Tnrc6c/Upf3b/Slfn8/Ythdf3/Hnrnpa0/Naf1	17
GO:0015812	gamma-aminobutyric acid transport	3/672	23/23328	0.0274537	0.197903	0.168183	Cacnb4/Pak1/Slc6a1	3
GO:0043369	CD4-positive or CD8-positive, alpha-beta T cell lineage commitment	3/672	23/23328	0.0274537	0.197903	0.168183	Tox/Braf/Loxl3	3
GO:0043371	negative regulation of CD4-positive, alpha-beta T cell differentiation	3/672	23/23328	0.0274537	0.197903	0.168183	Rc3h2/Cbfb/Loxl3	3
GO:0099149	regulation of postsynaptic neurotransmitter receptor internalization	3/672	23/23328	0.0274537	0.197903	0.168183	Ppp3r1/Itgb3/Syne1	3
GO:1903306	negative regulation of regulated secretory pathway	3/672	23/23328	0.0274537	0.197903	0.168183	Fmr1/Braf/Gnai2	3
GO:0040019	positive regulation of embryonic development	4/672	40/23328	0.0274865	0.197903	0.168183	Gja1/Pafah1b1/Nr2c2/Six4	4
GO:0060337	type I interferon signaling pathway	4/672	40/23328	0.0274865	0.197903	0.168183	Fadd/Adar/Ythdf3/Stat1	4
GO:0070884	regulation of calcineurin-NFAT signaling cascade	4/672	40/23328	0.0274865	0.197903	0.168183	Nrg1/Camta1/Nfat5/Sppl3	4
GO:0071357	cellular response to type I interferon	4/672	40/23328	0.0274865	0.197903	0.168183	Fadd/Adar/Ythdf3/Stat1	4
GO:0006397	mRNA processing	21/672	462/23328	0.0276119	0.198488	0.16868	Rbm24/Qk/Hnrnpa3/Ptbp3/Fmr1/Khdrbs2/Rnps1/Smndc1/Srsf2/Dhx36/Zfp326/Ythdc1/Ptbp2/Luc7l3/Nova1/Rbm11/Thoc1/Adar/Sf3b1/Cwf19l2/Ncl	21
GO:0030324	lung development	12/672	222/23328	0.0278687	0.200014	0.169977	Ppp3r1/Rc3h2/Zfpm2/Atxn1/Pdgfa/Thrb/Foxp2/Foxp1/Pkdcc/Loxl3/Bmpr1a/Itga3	12
GO:0001704	formation of primary germ layer	7/672	102/23328	0.0280919	0.201296	0.171066	Gja1/Ets2/Kif16b/Wls/Arid1a/Tnrc6c/Bmpr1a	7
GO:0006333	chromatin assembly or disassembly	10/672	173/23328	0.0286474	0.20495	0.174171	Nap1l5/H3f3a/Ctcf/Smarca5/Arid1a/Phf2/Shprh/Tet1/Rsf1/Tlk1	10
GO:0006979	response to oxidative stress	19/672	409/23328	0.0288977	0.206412	0.175414	Mb/Fos/Sesn3/Crk/Arnt/Gab1/Vkorc1l1/Ppp1r15b/Foxp1/Ppargc1a/Rbm11/Psap/Egfr/Trp53inp1/Pdcd10/Slc11a2/Plekha1/Rrm2b/Slc8a1	19
GO:2000401	regulation of lymphocyte migration	5/672	60/23328	0.0290915	0.207467	0.17631	Crk/Fadd/Mia3/Itgb3/Cxcl12	5
GO:0010522	regulation of calcium ion transport into cytosol	7/672	103/23328	0.0294218	0.209159	0.177749	Asph/Ank2/Cd4/Chd7/Itgb3/Agtr1a/Slc8a1	7
GO:0090263	positive regulation of canonical Wnt signaling pathway	7/672	103/23328	0.0294218	0.209159	0.177749	Lmx1a/Fam53b/Wls/Dkk2/Caprin2/Egfr/Tbl1xr1	7
GO:1901216	positive regulation of neuron death	8/672	126/23328	0.0295543	0.209369	0.177927	Ddit4/Fos/Bbc3/Bcl2l11/Ptprz1/Trp53bp2/Pak3/Casp9	8
GO:0006643	membrane lipid metabolic process	10/672	174/23328	0.0296443	0.209369	0.177927	Kit/Itgb8/St8sia1/Cers4/Sptssa/St6galnac3/Plpp3/Psap/St8sia4/Pigo	10
GO:0007033	vacuole organization	10/672	174/23328	0.0296443	0.209369	0.177927	Clvs2/Mfn2/Chmp4b/Rab3gap2/Tmem165/Rab1a/Acpp/Mtm1/Trp53inp1/Ubxn2b	10
GO:0030225	macrophage differentiation	4/672	41/23328	0.0297861	0.209369	0.177927	Fadd/Cd4/Il34/Spib	4
GO:0099084	postsynaptic specialization organization	4/672	41/23328	0.0297861	0.209369	0.177927	Lrrtm2/Cdh2/Shank2/Sipa1l1	4
GO:0106056	regulation of calcineurin-mediated signaling	4/672	41/23328	0.0297861	0.209369	0.177927	Nrg1/Camta1/Nfat5/Sppl3	4
GO:1905332	positive regulation of morphogenesis of an epithelium	4/672	41/23328	0.0297861	0.209369	0.177927	Gja1/Rreb1/Agtr1a/Six4	4
GO:0034599	cellular response to oxidative stress	14/672	276/23328	0.0298235	0.209369	0.177927	Fos/Crk/Arnt/Vkorc1l1/Foxp1/Ppargc1a/Rbm11/Psap/Egfr/Trp53inp1/Pdcd10/Slc11a2/Plekha1/Slc8a1	14
GO:0009260	ribonucleotide biosynthetic process	9/672	150/23328	0.0299459	0.209575	0.178102	Rfk/Ppargc1a/Pank3/Adcy1/Gmps/Acsl6/Papss1/Papss2/Gucy1a1	9
GO:0031099	regeneration	9/672	150/23328	0.0299459	0.209575	0.178102	Cdkn1b/Gja1/Lifr/Braf/Erbb4/Cxcl12/Bdnf/Kremen1/Mstn	9
GO:0019439	aromatic compound catabolic process	19/672	411/23328	0.0301561	0.210718	0.179074	Rbm24/Btg2/Qk/Rc3h2/Fmr1/Cnot2/Rnps1/Axin2/Dhx36/Nanos1/Tet1/Zfp36l2/Tnrc6c/Upf3b/Slfn8/Ythdf3/Tet2/Hnrnpa0/Naf1	19
GO:0030323	respiratory tube development	12/672	225/23328	0.0304672	0.211881	0.180062	Ppp3r1/Rc3h2/Zfpm2/Atxn1/Pdgfa/Thrb/Foxp2/Foxp1/Pkdcc/Loxl3/Bmpr1a/Itga3	12
GO:0007612	learning	10/672	175/23328	0.0306656	0.211881	0.180062	Kit/Btg2/Arf4/Atxn1/Braf/Foxp2/Pak1/Slc6a1/Shank2/Bdnf	10
GO:0008535	respiratory chain complex IV assembly	3/672	24/23328	0.030721	0.211881	0.180062	Coa5/Oxa1l/Timm21	3
GO:0021544	subpallium development	3/672	24/23328	0.030721	0.211881	0.180062	Slitrk5/Bcl11b/Dlx1	3
GO:0043586	tongue development	3/672	24/23328	0.030721	0.211881	0.180062	Wdpcp/Six4/Bdnf	3
GO:0046628	positive regulation of insulin receptor signaling pathway	3/672	24/23328	0.030721	0.211881	0.180062	Adipor1/Gnai2/Pak1	3
GO:0071392	cellular response to estradiol stimulus	3/672	24/23328	0.030721	0.211881	0.180062	Esr1/Egfr/Crhbp	3
GO:0006413	translational initiation	7/672	104/23328	0.0307934	0.211881	0.180062	Paip2/Fmr1/Ppp1r15b/Eif4e3/Dnajc3/Paip1/Ythdf3	7
GO:0045778	positive regulation of ossification	7/672	104/23328	0.0307934	0.211881	0.180062	Runx2/Mia3/Thrb/Pkdcc/Fbn2/Bmpr1a/Slc8a1	7
GO:0046916	cellular transition metal ion homeostasis	7/672	104/23328	0.0307934	0.211881	0.180062	Smad4/Commd1/Ndfip1/Ireb2/Slc11a2/Prnd/Prn	7
GO:0048286	lung alveolus development	5/672	61/23328	0.0309654	0.212144	0.180286	Rc3h2/Atxn1/Pdgfa/Foxp2/Pkdcc	5
GO:0060986	endocrine hormone secretion	5/672	61/23328	0.0309654	0.212144	0.180286	Gja1/Smad4/Tmf1/Agtr1a/Crhbp	5
GO:1901019	regulation of calcium ion transmembrane transporter activity	6/672	82/23328	0.0309731	0.212144	0.180286	Asph/Cacnb4/Fmr1/Ank2/Atp1b1/Fgf14	6
GO:0045444	fat cell differentiation	13/672	252/23328	0.0315529	0.212824	0.180863	Mb/Zfp385a/Zfpm2/Tcf7l2/Zadh2/Sh3pxd2b/Ppargc1a/Zfp36l2/Rreb1/Socs7/Gnb3/Tbl1xr1/Adgrf5	13
GO:2001257	regulation of cation channel activity	10/672	176/23328	0.0317114	0.212824	0.180863	Asph/Cacnb4/Fmr1/Ank2/Fgf14/Rph3a/Ppargc1a/Shank2/Crhbp/Kcna1	10
GO:0000183	rDNA heterochromatin assembly	2/672	10/23328	0.0319867	0.212824	0.180863	Smarca5/Phf2	2
GO:0006607	NLS-bearing protein import into nucleus	2/672	10/23328	0.0319867	0.212824	0.180863	Kpna2/Ranbp2	2
GO:0010042	response to manganese ion	2/672	10/23328	0.0319867	0.212824	0.180863	Ireb2/Slc11a2	2
GO:0010216	maintenance of DNA methylation	2/672	10/23328	0.0319867	0.212824	0.180863	Ctcf/Usp7	2
GO:0031468	nuclear envelope reassembly	2/672	10/23328	0.0319867	0.212824	0.180863	Chmp4b/Ubxn2b	2
GO:0033029	regulation of neutrophil apoptotic process	2/672	10/23328	0.0319867	0.212824	0.180863	Cxcr2/Cd44	2
GO:0033131	regulation of glucokinase activity	2/672	10/23328	0.0319867	0.212824	0.180863	Midn/Ranbp2	2
GO:0036462	TRAIL-activated apoptotic signaling pathway	2/672	10/23328	0.0319867	0.212824	0.180863	Fadd/Timp3	2
GO:0046085	adenosine metabolic process	2/672	10/23328	0.0319867	0.212824	0.180863	Acpp/Nt5c2	2
GO:0061626	pharyngeal arch artery morphogenesis	2/672	10/23328	0.0319867	0.212824	0.180863	Bmpr1a/Adgrf5	2
GO:0097384	cellular lipid biosynthetic process	2/672	10/23328	0.0319867	0.212824	0.180863	Far1/Pex7	2
GO:0099541	trans-synaptic signaling by lipid	2/672	10/23328	0.0319867	0.212824	0.180863	Pak1/Cnr1	2
GO:0099542	trans-synaptic signaling by endocannabinoid	2/672	10/23328	0.0319867	0.212824	0.180863	Pak1/Cnr1	2
GO:1900122	positive regulation of receptor binding	2/672	10/23328	0.0319867	0.212824	0.180863	Plcl2/Bdnf	2
GO:1901503	ether biosynthetic process	2/672	10/23328	0.0319867	0.212824	0.180863	Far1/Pex7	2
GO:1905962	glutamatergic neuron differentiation	2/672	10/23328	0.0319867	0.212824	0.180863	Irx5/Casz1	2
GO:0009100	glycoprotein metabolic process	16/672	332/23328	0.03201	0.212824	0.180863	Gal3st4/Chsy1/Tcf7l2/Galnt18/Ube2j1/Mgat4a/Tet1/St8sia1/St6galnac3/Tmem165/Rab1a/Hs6st2/Tet2/St8sia4/B3gnt6/Dpy19l1	16
GO:0045727	positive regulation of translation	8/672	128/23328	0.0320383	0.212824	0.180863	Eif5a2/Fmr1/Dhx36/Dnajc3/Upf3b/Ythdf3/Zcchc4/Fastkd2	8
GO:0002823	negative regulation of adaptive immune response based on somatic recombination of immune receptors built from immunoglobulin superfamily domains	4/672	42/23328	0.0321961	0.212824	0.180863	Rc3h2/Loxl3/Ndfip1/Thoc1	4
GO:0010765	positive regulation of sodium ion transport	4/672	42/23328	0.0321961	0.212824	0.180863	Atp1b1/Wnk3/Fgf14/Mllt6	4
GO:2000772	regulation of cellular senescence	4/672	42/23328	0.0321961	0.212824	0.180863	Vash1/Bmpr1a/Nek4/Ypel3	4
GO:0001708	cell fate specification	7/672	105/23328	0.0322074	0.212824	0.180863	Dmrt3/Hoxc10/Tbx15/Myt1l/Sox1/Bmpr1a/Tbx22	7
GO:0006664	glycolipid metabolic process	6/672	83/23328	0.032606	0.2142	0.182033	Kit/Itgb8/St6galnac3/Psap/St8sia4/Pigo	6
GO:0021872	forebrain generation of neurons	6/672	83/23328	0.032606	0.2142	0.182033	Lhx8/Gbx2/Erbb4/Sox1/Bcl11b/Dlx1	6
GO:0072384	organelle transport along microtubule	6/672	83/23328	0.032606	0.2142	0.182033	Ap3b2/Sun2/Pafah1b1/Ap3m1/Sybu/Rab1a	6
GO:1904427	positive regulation of calcium ion transmembrane transport	6/672	83/23328	0.032606	0.2142	0.182033	Asph/Cacnb4/Ank2/Atp1b1/Fgf14/Agtr1a	6
GO:0000302	response to reactive oxygen species	11/672	202/23328	0.0327468	0.214812	0.182552	Mb/Fos/Sesn3/Crk/Ppp1r15b/Foxp1/Psap/Egfr/Pdcd10/Plekha1/Slc8a1	11
GO:0006900	vesicle budding from membrane	5/672	62/23328	0.0329133	0.215589	0.183213	Vapb/Mia3/Chmp4b/Rab1a/Sec31b	5
GO:1903362	regulation of cellular protein catabolic process	13/672	254/23328	0.0333157	0.217908	0.185184	Mylip/Styx/Vgll4/Fmr1/Hipk2/Usp7/Chfr/Ube2j1/Osbpl7/Ankib1/Tmf1/Commd1/Mtm1	13
GO:0043270	positive regulation of ion transport	16/672	334/23328	0.0335411	0.219063	0.186166	Asph/Cacnb4/Ank2/Cd4/Atp1b1/Wnk3/Fgf14/Mllt6/Slc6a1/Agtr1a/Cxcl12/Acsl6/Lpar3/Nat8l/Kcna1/Arl6ip1	16
GO:0035710	CD4-positive, alpha-beta T cell activation	7/672	106/23328	0.0336641	0.219549	0.186578	Tox/Rc3h2/Cbfb/Braf/Foxp1/Loxl3/Cd44	7
GO:0019068	virion assembly	3/672	25/23328	0.034183	0.221092	0.18789	Usp6nl/Chmp4b/Rab1a	3
GO:0044003	modulation by symbiont of host process	3/672	25/23328	0.034183	0.221092	0.18789	Vapb/Cd4/Bcl2l11	3
GO:0048642	negative regulation of skeletal muscle tissue development	3/672	25/23328	0.034183	0.221092	0.18789	Six4/Tsc22d3/Mstn	3
GO:1902230	negative regulation of intrinsic apoptotic signaling pathway in response to DNA damage	3/672	25/23328	0.034183	0.221092	0.18789	Zfp385a/Cxcl12/Cd44	3
GO:0006913	nucleocytoplasmic transport	15/672	308/23328	0.0342606	0.221092	0.18789	Ppp3r1/Styx/Kpna2/Fam53b/Atxn1/Ipo7/Ranbp2/Tcf7l2/Ythdc1/Thoc1/Adar/Pik3r1/Ufm1/Angpt1/Sdad1	15
GO:0051169	nuclear transport	15/672	308/23328	0.0342606	0.221092	0.18789	Ppp3r1/Styx/Kpna2/Fam53b/Atxn1/Ipo7/Ranbp2/Tcf7l2/Ythdc1/Thoc1/Adar/Pik3r1/Ufm1/Angpt1/Sdad1	15
GO:0051384	response to glucocorticoid	6/672	84/23328	0.0342939	0.221092	0.18789	Ddit4/Zfp36l2/Pik3r1/Agtr1a/Casp9/Mstn	6
GO:1903509	liposaccharide metabolic process	6/672	84/23328	0.0342939	0.221092	0.18789	Kit/Itgb8/St6galnac3/Psap/St8sia4/Pigo	6
GO:0008360	regulation of cell shape	9/672	154/23328	0.0346001	0.221913	0.188587	Kit/Brwd3/Crk/Fermt2/Myo10/Brwd1/Gas2/4930544G11Rik/Strip2	9
GO:0014013	regulation of gliogenesis	9/672	154/23328	0.0346001	0.221913	0.188587	Ntf3/Qk/Atxn1/Tcf7l2/Cdh2/Il34/Ptprz1/Dlx1/Stap1	9
GO:0051098	regulation of binding	18/672	390/23328	0.0346295	0.221913	0.188587	Plcl2/Styx/Crk/Fmr1/Hipk1/Hipk2/Tcf7l2/Mapre1/Hmbox1/Caprin2/Hipk3/Rsf1/Smad4/Arhgef7/Zfp593/Bdnf/Angpt1/Sppl3	18
GO:0040018	positive regulation of multicellular organism growth	4/672	43/23328	0.034717	0.221913	0.188587	Chd7/Sh3pxd2b/Ghr/Tshr	4
GO:0046636	negative regulation of alpha-beta T cell activation	4/672	43/23328	0.034717	0.221913	0.188587	Rc3h2/Cbfb/Loxl3/Cd44	4
GO:1901381	positive regulation of potassium ion transmembrane transport	4/672	43/23328	0.034717	0.221913	0.188587	Ank2/Atp1b1/Wnk3/Kcna1	4
GO:0016447	somatic recombination of immunoglobulin gene segments	5/672	63/23328	0.0349359	0.222995	0.189507	Foxp1/Ndfip1/Thoc1/Exo1/Kmt5b	5
GO:0030518	intracellular steroid hormone receptor signaling pathway	7/672	107/23328	0.035164	0.224133	0.190474	Esr1/Cnot2/Arid1a/Pak1/Tmf1/Ufm1/Bdnf	7
GO:0046879	hormone secretion	17/672	364/23328	0.0357321	0.227432	0.193277	Gja1/Midn/Chd7/Tcf7l2/Klf7/Rfx3/Smad4/Tmf1/Arhgef7/Sybu/Rab1a/Cnr1/Agtr1a/Rfx6/Egfr/Selenot/Crhbp	17
GO:0016236	macroautophagy	11/672	205/23328	0.0358632	0.227443	0.193287	Sesn3/Gnai3/Mfn2/Chmp4b/Snap29/Rab3gap2/Rab1a/Mtm1/Trp53inp1/Ubxn2b/Ufm1	11
GO:0048469	cell maturation	11/672	205/23328	0.0358632	0.227443	0.193287	Irx5/Cdkn1c/Gja1/Ptbp3/Pde3a/Cbfb/Runx2/Rfx3/Map3k13/Dlg2/Tmem79	11
GO:0050768	negative regulation of neurogenesis	16/672	337/23328	0.0359373	0.227443	0.193287	Mylip/Casz1/Sema6d/Lmx1a/Nrg1/Fmr1/Pafah1b1/Erbb4/Sema3b/Meis1/Ptprz1/Bmpr1a/Dlx1/Stap1/Bdnf/Kremen1	16
GO:0002761	regulation of myeloid leukocyte differentiation	8/672	131/23328	0.0360254	0.227443	0.193287	Fos/Fadd/Car2/Cd4/Itgb3/Il34/Ndfip1/Pik3r1	8
GO:0031623	receptor internalization	8/672	131/23328	0.0360254	0.227443	0.193287	Ntf3/Ppp3r1/Lrrtm2/Fmr1/Itgb3/Syne1/Cxcr2/Angpt1	8
GO:0043367	CD4-positive, alpha-beta T cell differentiation	6/672	85/23328	0.0360372	0.227443	0.193287	Tox/Rc3h2/Cbfb/Braf/Foxp1/Loxl3	6
GO:0002064	epithelial cell development	13/672	257/23328	0.0360913	0.227466	0.193306	Wdpcp/Gja1/Fndc3a/Vezf1/Esr1/Pafah1b1/Bcl11b/Rfx3/Frs2/Psap/Tmem79/Onecut2/Slc4a5	13
GO:2001234	negative regulation of apoptotic signaling pathway	12/672	231/23328	0.0361797	0.227705	0.193509	Zfp385a/Gnai3/Tcf7l2/Mdm4/Gnai2/Uri1/Cttn/Bmf/Cxcl12/Bdnf/Cd44/Rrm2b	12
GO:0051961	negative regulation of nervous system development	17/672	365/23328	0.0365204	0.229528	0.195058	Mylip/Casz1/Sema6d/Lmx1a/Nrg1/Fmr1/Pafah1b1/Erbb4/Prkacb/Sema3b/Meis1/Ptprz1/Bmpr1a/Dlx1/Stap1/Bdnf/Kremen1	17
GO:0099637	neurotransmitter receptor transport	5/672	64/23328	0.0370337	0.229798	0.195288	Ppp3r1/Mapk10/Itgb3/Stx1b/Syne1	5
GO:0030856	regulation of epithelial cell differentiation	9/672	156/23328	0.0371043	0.229798	0.195288	Cdkn1b/Cdkn1c/Vezf1/Klf7/Ajap1/Zeb2/Spred2/Rfx3/Foxp1	9
GO:0032872	regulation of stress-activated MAPK cascade	12/672	232/23328	0.0372008	0.229798	0.195288	Nrk/Gab1/Hipk2/Pafah1b1/Map3k10/Zeb2/Pak1/Hipk3/Map3k13/Egfr/Pdcd10/Pja2	12
GO:0032350	regulation of hormone metabolic process	4/672	44/23328	0.0373492	0.229798	0.195288	Arnt/Tcf7l2/Ppargc1a/Gnb3	4
GO:0051898	negative regulation of protein kinase B signaling	4/672	44/23328	0.0373492	0.229798	0.195288	Mtm1/Plekha1/Lemd2/Mstn	4
GO:0030072	peptide hormone secretion	14/672	285/23328	0.0375269	0.229798	0.195288	Gja1/Midn/Chd7/Tcf7l2/Klf7/Rfx3/Arhgef7/Sybu/Rab1a/Cnr1/Rfx6/Egfr/Selenot/Crhbp	14
GO:0097581	lamellipodium organization	6/672	86/23328	0.0378363	0.229798	0.195288	Kit/Cttn/Rreb1/Arhgef7/Cd44/Mstn	6
GO:0000289	nuclear-transcribed mRNA poly(A) tail shortening	3/672	26/23328	0.037838	0.229798	0.195288	Btg2/Cnot2/Tnrc6c	3
GO:0001672	regulation of chromatin assembly or disassembly	3/672	26/23328	0.037838	0.229798	0.195288	Phf2/Tet1/Tlk1	3
GO:0007263	nitric oxide mediated signal transduction	3/672	26/23328	0.037838	0.229798	0.195288	Gucy1a2/Egfr/Gucy1a1	3
GO:0016082	synaptic vesicle priming	3/672	26/23328	0.037838	0.229798	0.195288	Stx1b/Snap29/Cadps2	3
GO:0021801	cerebral cortex radial glia guided migration	3/672	26/23328	0.037838	0.229798	0.195288	Sun2/Pafah1b1/Socs7	3
GO:0021895	cerebral cortex neuron differentiation	3/672	26/23328	0.037838	0.229798	0.195288	Tox/Pafah1b1/Dlx1	3
GO:0022030	telencephalon glial cell migration	3/672	26/23328	0.037838	0.229798	0.195288	Sun2/Pafah1b1/Socs7	3
GO:0060065	uterus development	3/672	26/23328	0.037838	0.229798	0.195288	Cdkn1c/Esr1/Smad4	3
GO:0060338	regulation of type I interferon-mediated signaling pathway	3/672	26/23328	0.037838	0.229798	0.195288	Fadd/Adar/Ythdf3	3
GO:0090200	positive regulation of release of cytochrome c from mitochondria	3/672	26/23328	0.037838	0.229798	0.195288	Bbc3/Bcl2l11/Bmf	3
GO:0097205	renal filtration	3/672	26/23328	0.037838	0.229798	0.195288	Gja1/Itga3/Adgrf5	3
GO:0001959	regulation of cytokine-mediated signaling pathway	7/672	109/23328	0.0382951	0.229798	0.195288	Fadd/Hipk1/Pafah1b1/Adar/Ythdf3/Stap1/Angpt1	7
GO:0035249	synaptic transmission, glutamatergic	7/672	109/23328	0.0382951	0.229798	0.195288	Cacnb4/Cdh2/Pak1/Grm1/Shank2/Cnr1/Egfr	7
GO:0051668	localization within membrane	7/672	109/23328	0.0382951	0.229798	0.195288	Cdh2/Mia3/Pak1/Dlg2/Rab1a/Rala/Sec31b	7
GO:0018206	peptidyl-methionine modification	2/672	11/23328	0.0383608	0.229798	0.195288	Naa25/Metap2	2
GO:0033327	Leydig cell differentiation	2/672	11/23328	0.0383608	0.229798	0.195288	Tmf1/Plekha1	2
GO:0035336	long-chain fatty-acyl-CoA metabolic process	2/672	11/23328	0.0383608	0.229798	0.195288	Far1/Acsl6	2
GO:0035881	amacrine cell differentiation	2/672	11/23328	0.0383608	0.229798	0.195288	Casz1/Dlx1	2
GO:0036490	regulation of translation in response to endoplasmic reticulum stress	2/672	11/23328	0.0383608	0.229798	0.195288	Ppp1r15b/Dnajc3	2
GO:0038180	nerve growth factor signaling pathway	2/672	11/23328	0.0383608	0.229798	0.195288	Ntf3/Bdnf	2
GO:0048630	skeletal muscle tissue growth	2/672	11/23328	0.0383608	0.229798	0.195288	Mtm1/Mstn	2
GO:0051124	synaptic growth at neuromuscular junction	2/672	11/23328	0.0383608	0.229798	0.195288	Shank2/Six4	2
GO:0061669	spontaneous neurotransmitter secretion	2/672	11/23328	0.0383608	0.229798	0.195288	Rph3a/Stx1b	2
GO:0072075	metanephric mesenchyme development	2/672	11/23328	0.0383608	0.229798	0.195288	Smad4/Six4	2
GO:1901660	calcium ion export	2/672	11/23328	0.0383608	0.229798	0.195288	Atp2b3/Slc8a1	2
GO:1902166	negative regulation of intrinsic apoptotic signaling pathway in response to DNA damage by p53 class mediator	2/672	11/23328	0.0383608	0.229798	0.195288	Zfp385a/Cd44	2
GO:1903299	regulation of hexokinase activity	2/672	11/23328	0.0383608	0.229798	0.195288	Midn/Ranbp2	2
GO:2000320	negative regulation of T-helper 17 cell differentiation	2/672	11/23328	0.0383608	0.229798	0.195288	Rc3h2/Loxl3	2
GO:0046390	ribose phosphate biosynthetic process	9/672	157/23328	0.0384017	0.229798	0.195288	Rfk/Ppargc1a/Pank3/Adcy1/Gmps/Acsl6/Papss1/Papss2/Gucy1a1	9
GO:0050679	positive regulation of epithelial cell proliferation	11/672	208/23328	0.0391823	0.233685	0.198591	Esr1/Tcf7l2/Itgb3/Erbb4/Foxp2/Foxp1/Rreb1/Agtr1a/Bmpr1a/Cxcl12/Egfr	11
GO:0070085	glycosylation	11/672	208/23328	0.0391823	0.233685	0.198591	Galnt18/Ube2j1/Mgat4a/Tet1/St8sia1/St6galnac3/Tmem165/Tet2/St8sia4/B3gnt6/Dpy19l1	11
GO:1905268	negative regulation of chromatin organization	5/672	65/23328	0.0392072	0.233685	0.198591	Atad2b/Phf2/Mllt6/Tet1/Atad2	5
GO:0060828	regulation of canonical Wnt signaling pathway	12/672	234/23328	0.0393038	0.233951	0.198817	Lmx1a/Fam53b/Wls/Tcf7l2/Cdh2/Axin2/Dkk2/Tle3/Caprin2/Egfr/Tbl1xr1/Kremen1	12
GO:0050777	negative regulation of immune response	9/672	158/23328	0.0397297	0.235862	0.200442	Crk/Rc3h2/Loxl3/Ndfip1/Thoc1/Adar/Ythdf3/Fgl2/Angpt1	9
GO:0055067	monovalent inorganic cation homeostasis	9/672	158/23328	0.0397297	0.235862	0.200442	Car2/Atp1b1/Slc4a4/Gnai2/Mllt6/Tmem165/Agtr1a/Slc8a1/Slc4a5	9
GO:0000245	spliceosomal complex assembly	4/672	45/23328	0.040093	0.23615	0.200686	Ythdc1/Ptbp2/Luc7l3/Sf3b1	4
GO:0001937	negative regulation of endothelial cell proliferation	4/672	45/23328	0.040093	0.23615	0.200686	Gja1/Vash1/Stat1/Pdcd10	4
GO:0031128	developmental induction	4/672	45/23328	0.040093	0.23615	0.200686	Hipk1/Hipk2/Frs2/Gata5	4
GO:0031507	heterochromatin assembly	4/672	45/23328	0.040093	0.23615	0.200686	H3f3a/Smarca5/Phf2/Tet1	4
GO:0034340	response to type I interferon	4/672	45/23328	0.040093	0.23615	0.200686	Fadd/Adar/Ythdf3/Stat1	4
GO:0090184	positive regulation of kidney development	4/672	45/23328	0.040093	0.23615	0.200686	Pdgfa/Itgb3/Agtr1a/Six4	4
GO:0045995	regulation of embryonic development	8/672	134/23328	0.0403343	0.236943	0.20136	Gja1/Nrk/Pafah1b1/Dhx36/Nr2c2/Prkacb/Bmpr1a/Six4	8
GO:1903038	negative regulation of leukocyte cell-cell adhesion	8/672	134/23328	0.0403343	0.236943	0.20136	Rc3h2/Cbfb/Mia3/Loxl3/Ndfip1/Cxcl12/Fgl2/Cd44	8
GO:0006310	DNA recombination	14/672	288/23328	0.0403857	0.236943	0.20136	Bcl11b/Foxp1/Fign/Ndfip1/Thoc1/Exo1/Rev3l/Kmt5b/Rad51c/Ino80d/Rad54b/Mcmdc2/Parpbp/Dclre1c	14
GO:0001843	neural tube closure	7/672	111/23328	0.0416035	0.240484	0.204369	Arid1a/Zeb2/Prkacb/Phactr4/Cobl/Rala/Enah	7
GO:0030316	osteoclast differentiation	7/672	111/23328	0.0416035	0.240484	0.204369	Fos/Car2/Pafah1b1/Itgb3/Gab2/Pik3r1/Ireb2	7
GO:1904659	glucose transmembrane transport	7/672	111/23328	0.0416035	0.240484	0.204369	Esr1/Slc2a12/Braf/Erbb4/Slc1a2/Slc2a2/Rasa1	7
GO:0031960	response to corticosteroid	6/672	88/23328	0.0416039	0.240484	0.204369	Ddit4/Zfp36l2/Pik3r1/Agtr1a/Casp9/Mstn	6
GO:0035914	skeletal muscle cell differentiation	6/672	88/23328	0.0416039	0.240484	0.204369	Rbm24/Btg2/Fos/Foxn2/Six4/Lemd2	6
GO:0006376	mRNA splice site selection	3/672	27/23328	0.0416839	0.240484	0.204369	Ythdc1/Ptbp2/Luc7l3	3
GO:0045780	positive regulation of bone resorption	3/672	27/23328	0.0416839	0.240484	0.204369	Car2/Itgb3/Egfr	3
GO:0046639	negative regulation of alpha-beta T cell differentiation	3/672	27/23328	0.0416839	0.240484	0.204369	Rc3h2/Cbfb/Loxl3	3
GO:0046852	positive regulation of bone remodeling	3/672	27/23328	0.0416839	0.240484	0.204369	Car2/Itgb3/Egfr	3
GO:0051443	positive regulation of ubiquitin-protein transferase activity	3/672	27/23328	0.0416839	0.240484	0.204369	Dcun1d1/Arrdc3/Dcun1d4	3
GO:0060045	positive regulation of cardiac muscle cell proliferation	3/672	27/23328	0.0416839	0.240484	0.204369	Zfpm2/Erbb4/Bmpr1a	3
GO:1901018	positive regulation of potassium ion transmembrane transporter activity	3/672	27/23328	0.0416839	0.240484	0.204369	Ank2/Atp1b1/Kcna1	3
GO:1904994	regulation of leukocyte adhesion to vascular endothelial cell	3/672	27/23328	0.0416839	0.240484	0.204369	Ets1/Cxcl12/Nfat5	3
GO:0030177	positive regulation of Wnt signaling pathway	8/672	135/23328	0.0418436	0.241096	0.204889	Lmx1a/Fam53b/Wls/Dkk2/Caprin2/Zeb2/Egfr/Tbl1xr1	8
GO:0051146	striated muscle cell differentiation	15/672	317/23328	0.042312	0.243357	0.206811	Rbm24/Cacnb4/Nrg1/Arid1a/Cdh2/Nfatc3/Pak1/Foxp1/Smad4/Frs2/Cxcl12/Six4/Bdnf/Ehd2/Slc8a1	15
GO:0007162	negative regulation of cell adhesion	14/672	290/23328	0.0423755	0.243357	0.206811	Rc3h2/Cbfb/Mia3/Ajap1/Loxl3/Ndfip1/Pik3r1/Ptprz1/Cxcl12/Rasa1/Fgl2/Cd44/Angpt1/Nat8f2	14
GO:0009914	hormone transport	17/672	372/23328	0.0423982	0.243357	0.206811	Gja1/Midn/Chd7/Tcf7l2/Klf7/Rfx3/Smad4/Tmf1/Arhgef7/Sybu/Rab1a/Cnr1/Agtr1a/Rfx6/Egfr/Selenot/Crhbp	17
GO:1901652	response to peptide	18/672	400/23328	0.0425701	0.244032	0.207385	Sesn3/Gja1/Crk/Car2/Adipor1/Braf/Gnai2/Ywhag/Pak1/Ghr/Socs7/Pik3r1/Agtr1a/Tshr/Stat1/Crhbp/Soga1/Mstn	18
GO:0010259	multicellular organism aging	4/672	46/23328	0.0429485	0.245576	0.208696	Bbc3/Slc1a2/Rnf165/Rad54b	4
GO:2000404	regulation of T cell migration	4/672	46/23328	0.0429485	0.245576	0.208696	Crk/Fadd/Itgb3/Cxcl12	4
GO:0008645	hexose transmembrane transport	7/672	112/23328	0.0433251	0.246165	0.209197	Esr1/Slc2a12/Braf/Erbb4/Slc1a2/Slc2a2/Rasa1	7
GO:0030038	contractile actin filament bundle assembly	7/672	112/23328	0.0433251	0.246165	0.209197	Braf/Sh3pxd2b/Pak1/Zyx/Pik3r1/4930544G11Rik/Kank4	7
GO:0043149	stress fiber assembly	7/672	112/23328	0.0433251	0.246165	0.209197	Braf/Sh3pxd2b/Pak1/Zyx/Pik3r1/4930544G11Rik/Kank4	7
GO:0060606	tube closure	7/672	112/23328	0.0433251	0.246165	0.209197	Arid1a/Zeb2/Prkacb/Phactr4/Cobl/Rala/Enah	7
GO:1903844	regulation of cellular response to transforming growth factor beta stimulus	7/672	112/23328	0.0433251	0.246165	0.209197	Hipk2/Spred2/Fbn2/Smad4/Itga3/Dlx1/Onecut2	7
GO:0009314	response to radiation	18/672	401/23328	0.0434308	0.246455	0.209443	Kit/Bbc3/Cacnb4/Fmr1/Atxn1/Braf/Dhx36/Mapk10/Slc1a2/Bmf/Pik3r1/Trp53bp2/Egfr/Trp53inp1/Rpgr/Rad54b/Casp9/Dclre1c	18
GO:0060688	regulation of morphogenesis of a branching structure	5/672	67/23328	0.0437828	0.247153	0.210036	Esr1/Pdgfa/Map3k13/Agtr1a/Six4	5
GO:0030178	negative regulation of Wnt signaling pathway	9/672	161/23328	0.0438993	0.247153	0.210036	Vgll4/Nlk/Trabd2b/Tcf7l2/Cdh2/Axin2/Dkk2/Tle3/Kremen1	9
GO:0006644	phospholipid metabolic process	17/672	374/23328	0.0441958	0.247153	0.210036	Pdgfa/Lclat1/Dgke/Socs7/Far1/Pik3r1/Gnb3/Plpp3/Tnfaip8l3/Plppr1/Mtm1/Gpat3/Adgrf5/Acsl6/Pnpla8/Pigo/Impa1	17
GO:0034767	positive regulation of ion transmembrane transport	10/672	187/23328	0.0449088	0.247153	0.210036	Asph/Cacnb4/Ank2/Atp1b1/Wnk3/Fgf14/Agtr1a/Acsl6/Kcna1/Arl6ip1	10
GO:0051607	defense response to virus	12/672	239/23328	0.0449232	0.247153	0.210036	Ddit4/Irf2/Fadd/Map3k14/Dhx36/Adar/Slfn8/Stat1/Fgl2/Elmod2/Polr3k/Polr3f	12
GO:0003157	endocardium development	2/672	12/23328	0.0451709	0.247153	0.210036	Smad4/Angpt1	2
GO:0003183	mitral valve morphogenesis	2/672	12/23328	0.0451709	0.247153	0.210036	Zfpm2/Bmpr1a	2
GO:0021521	ventral spinal cord interneuron specification	2/672	12/23328	0.0451709	0.247153	0.210036	Dmrt3/Sox1	2
GO:0031936	negative regulation of chromatin silencing	2/672	12/23328	0.0451709	0.247153	0.210036	Atad2b/Atad2	2
GO:0032275	luteinizing hormone secretion	2/672	12/23328	0.0451709	0.247153	0.210036	Smad4/Tmf1	2
GO:0043587	tongue morphogenesis	2/672	12/23328	0.0451709	0.247153	0.210036	Wdpcp/Six4	2
GO:0044557	relaxation of smooth muscle	2/672	12/23328	0.0451709	0.247153	0.210036	Slc8a1/Gucy1a1	2
GO:0044766	multi-organism transport	2/672	12/23328	0.0451709	0.247153	0.210036	Fmr1/Kpna2	2
GO:0046794	transport of virus	2/672	12/23328	0.0451709	0.247153	0.210036	Fmr1/Kpna2	2
GO:0046929	negative regulation of neurotransmitter secretion	2/672	12/23328	0.0451709	0.247153	0.210036	Fmr1/Braf	2
GO:0060124	positive regulation of growth hormone secretion	2/672	12/23328	0.0451709	0.247153	0.210036	Arhgef7/Selenot	2
GO:0060213	positive regulation of nuclear-transcribed mRNA poly(A) tail shortening	2/672	12/23328	0.0451709	0.247153	0.210036	Btg2/Tnrc6c	2
GO:0060525	prostate glandular acinus development	2/672	12/23328	0.0451709	0.247153	0.210036	Esr1/Frs2	2
GO:0060573	cell fate specification involved in pattern specification	2/672	12/23328	0.0451709	0.247153	0.210036	Dmrt3/Sox1	2
GO:0070444	oligodendrocyte progenitor proliferation	2/672	12/23328	0.0451709	0.247153	0.210036	Cdh2/Ptprz1	2
GO:0070445	regulation of oligodendrocyte progenitor proliferation	2/672	12/23328	0.0451709	0.247153	0.210036	Cdh2/Ptprz1	2
GO:0070839	divalent metal ion export	2/672	12/23328	0.0451709	0.247153	0.210036	Atp2b3/Slc8a1	2
GO:0090209	negative regulation of triglyceride metabolic process	2/672	12/23328	0.0451709	0.247153	0.210036	Esr1/Cdk8	2
GO:1902579	multi-organism localization	2/672	12/23328	0.0451709	0.247153	0.210036	Fmr1/Kpna2	2
GO:2000317	negative regulation of T-helper 17 type immune response	2/672	12/23328	0.0451709	0.247153	0.210036	Rc3h2/Loxl3	2
GO:0051651	maintenance of location in cell	11/672	213/23328	0.0451789	0.247153	0.210036	Asph/Bbc3/Gja1/Sun2/Ank2/Cd4/Chd7/Pafah1b1/Itgb3/Syne1/Slc8a1	11
GO:0031214	biomineral tissue development	9/672	162/23328	0.0453519	0.247153	0.210036	Gja1/Bmp2k/Tcf7l2/Axin2/Mia3/Pkdcc/Fbn2/Bmpr1a/Slc8a1	9
GO:0110148	biomineralization	9/672	162/23328	0.0453519	0.247153	0.210036	Gja1/Bmp2k/Tcf7l2/Axin2/Mia3/Pkdcc/Fbn2/Bmpr1a/Slc8a1	9
GO:0019226	transmission of nerve impulse	6/672	90/23328	0.0455999	0.247153	0.210036	Dmrt3/Cacnb4/Fmr1/Pafah1b1/Pak1/Kcna1	6
GO:1900076	regulation of cellular response to insulin stimulus	6/672	90/23328	0.0455999	0.247153	0.210036	Sesn3/Adipor1/Gnai2/Pak1/Pik3r1/Mstn	6
GO:0010458	exit from mitosis	3/672	28/23328	0.0457183	0.247153	0.210036	Cdkn1b/Cdkn1c/Chmp4b	3
GO:0045663	positive regulation of myoblast differentiation	3/672	28/23328	0.0457183	0.247153	0.210036	Nr2c2/Zfhx3/Pik3r1	3
GO:0060037	pharyngeal system development	3/672	28/23328	0.0457183	0.247153	0.210036	Bmpr1a/Six4/Adgrf5	3
GO:0071168	protein localization to chromatin	3/672	28/23328	0.0457183	0.247153	0.210036	Esr1/Esco2/Lemd2	3
GO:0098698	postsynaptic specialization assembly	3/672	28/23328	0.0457183	0.247153	0.210036	Lrrtm2/Shank2/Sipa1l1	3
GO:1904861	excitatory synapse assembly	3/672	28/23328	0.0457183	0.247153	0.210036	Lrrtm2/Shank2/Sipa1l1	3
GO:2000178	negative regulation of neural precursor cell proliferation	3/672	28/23328	0.0457183	0.247153	0.210036	Btg2/Lims1/Bdnf	3
GO:2000310	regulation of NMDA receptor activity	3/672	28/23328	0.0457183	0.247153	0.210036	Rph3a/Ppargc1a/Crhbp	3
GO:0002820	negative regulation of adaptive immune response	4/672	47/23328	0.0459155	0.247153	0.210036	Rc3h2/Loxl3/Ndfip1/Thoc1	4
GO:0007628	adult walking behavior	4/672	47/23328	0.0459155	0.247153	0.210036	Dmrt3/Cacnb4/Hipk2/Chd7	4
GO:0043029	T cell homeostasis	4/672	47/23328	0.0459155	0.247153	0.210036	Fadd/Rc3h2/Bcl2l11/Tsc22d3	4
GO:0050974	detection of mechanical stimulus involved in sensory perception	4/672	47/23328	0.0459155	0.247153	0.210036	Kit/Piezo2/Cxcl12/Kcna1	4
GO:0060964	regulation of gene silencing by miRNA	4/672	47/23328	0.0459155	0.247153	0.210036	Fmr1/Esr1/Tnrc6c/Egfr	4
GO:0001892	embryonic placenta development	7/672	114/23328	0.0469046	0.250976	0.213286	Cdkn1c/Arnt/Vash1/Nrk/Gab1/Egfr/Slc8a1	7
GO:0010927	cellular component assembly involved in morphogenesis	7/672	114/23328	0.0469046	0.250976	0.213286	Sec23ip/Pafah1b1/Agfg1/Foxp1/Smad4/Tmf1/Six4	7
GO:0015749	monosaccharide transmembrane transport	7/672	114/23328	0.0469046	0.250976	0.213286	Esr1/Slc2a12/Braf/Erbb4/Slc1a2/Slc2a2/Rasa1	7
GO:0043401	steroid hormone mediated signaling pathway	7/672	114/23328	0.0469046	0.250976	0.213286	Esr1/Cnot2/Arid1a/Pak1/Tmf1/Ufm1/Bdnf	7
GO:1905330	regulation of morphogenesis of an epithelium	7/672	114/23328	0.0469046	0.250976	0.213286	Gja1/Esr1/Pdgfa/Ajap1/Rreb1/Agtr1a/Six4	7
GO:0030278	regulation of ossification	12/672	241/23328	0.0473191	0.252893	0.214915	Gja1/Chsy1/Bmp2k/Axin2/Runx2/Mia3/Thrb/Pkdcc/Fbn2/Bmpr1a/Slc8a1/Kremen1	12
GO:0061136	regulation of proteasomal protein catabolic process	10/672	189/23328	0.0476554	0.254241	0.21606	Styx/Fmr1/Usp7/Chfr/Ube2j1/Osbpl7/Ankib1/Tmf1/Commd1/Mtm1	10
GO:0044344	cellular response to fibroblast growth factor stimulus	6/672	91/23328	0.0476843	0.254241	0.21606	Kif16b/Tcf7l2/Runx2/Frs2/Zfp36l2/Cd44	6
GO:0046887	positive regulation of hormone secretion	9/672	164/23328	0.0483524	0.257194	0.218569	Gja1/Tcf7l2/Smad4/Tmf1/Arhgef7/Sybu/Rfx6/Egfr/Selenot	9
GO:0048015	phosphatidylinositol-mediated signaling	9/672	164/23328	0.0483524	0.257194	0.218569	Plcl2/Nrg1/Pdgfa/Erbb4/Gab2/Pik3r1/Egfr/Plekha1/Angpt1	9
GO:0045785	positive regulation of cell adhesion	19/672	435/23328	0.0486193	0.257338	0.218692	Crk/Fadd/Ets1/Cd4/Cbfb/Plekha2/Braf/Itgb3/Zfhx3/Myo10/Rreb1/Plpp3/Lims1/Itga3/Cxcl12/Magi1/Nfat5/Cd44/Angpt1	19
GO:0006801	superoxide metabolic process	5/672	69/23328	0.0486654	0.257338	0.218692	Gnai3/Gnai2/Sh3pxd2b/Agtr1a/Egfr	5
GO:0009880	embryonic pattern specification	5/672	69/23328	0.0486654	0.257338	0.218692	Erbb4/Smad4/Frs2/Meis1/Cobl	5
GO:0021536	diencephalon development	5/672	69/23328	0.0486654	0.257338	0.218692	Tcf7l2/Gbx2/Zeb2/Ptchd1/Bmpr1a	5
GO:0034394	protein localization to cell surface	5/672	69/23328	0.0486654	0.257338	0.218692	Nrg1/Ank2/Erbb4/Commd1/Angpt1	5
GO:0034219	carbohydrate transmembrane transport	7/672	115/23328	0.0487631	0.257552	0.218874	Esr1/Slc2a12/Braf/Erbb4/Slc1a2/Slc2a2/Rasa1	7
GO:0050850	positive regulation of calcium-mediated signaling	4/672	48/23328	0.0489938	0.258264	0.219479	Nrg1/Cd4/Camta1/Sppl3	4
GO:0070374	positive regulation of ERK1 and ERK2 cascade	11/672	216/23328	0.0490635	0.258264	0.219479	Cd4/Esr1/Pdgfa/Braf/Gnai2/Itgb3/Erbb4/Tnfaip8l3/Egfr/Cd44/Angpt1	11
GO:0120032	regulation of plasma membrane bounded cell projection assembly	10/672	190/23328	0.0490701	0.258264	0.219479	Kit/Wdpcp/Gpm6a/Fmr1/Myo10/Cobl/Rala/Syne1/Stap1/Mstn	10
GO:0043900	regulation of multi-organism process	6/672	92/23328	0.0498267	0.259254	0.22032	Gja1/Pde3a/Fmr1/Lhfpl2/Cnr1/Crisp4	6
GO:0045685	regulation of glial cell differentiation	6/672	92/23328	0.0498267	0.259254	0.22032	Ntf3/Qk/Tcf7l2/Il34/Ptprz1/Dlx1	6
GO:0006606	protein import into nucleus	9/672	165/23328	0.0499008	0.259254	0.22032	Ppp3r1/Kpna2/Fam53b/Ipo7/Ranbp2/Adar/Pik3r1/Ufm1/Angpt1	9
GO:0003148	outflow tract septum morphogenesis	3/672	29/23328	0.0499382	0.259254	0.22032	Zfpm2/Smad4/Bmpr1a	3
GO:0031116	positive regulation of microtubule polymerization	3/672	29/23328	0.0499382	0.259254	0.22032	Cdkn1b/Mapre1/Pak1	3
GO:0033119	negative regulation of RNA splicing	3/672	29/23328	0.0499382	0.259254	0.22032	Ptbp3/Rnps1/Ptbp2	3
GO:0034508	centromere complex assembly	3/672	29/23328	0.0499382	0.259254	0.22032	H3f3a/Pogz/Cenpo	3
GO:0070296	sarcoplasmic reticulum calcium ion transport	3/672	29/23328	0.0499382	0.259254	0.22032	Ank2/Chd7/Slc8a1	3
GO:1900027	regulation of ruffle assembly	3/672	29/23328	0.0499382	0.259254	0.22032	Wdpcp/Cobl/Stap1	3
GO:1900078	positive regulation of cellular response to insulin stimulus	3/672	29/23328	0.0499382	0.259254	0.22032	Adipor1/Gnai2/Pak1	3
GO:0007189	adenylate cyclase-activating G protein-coupled receptor signaling pathway	8/672	140/23328	0.0499496	0.259254	0.22032	Gnai2/Arrdc3/Cnr1/Tshr/Gphb5/Adcy1/Lpar3/Adgrd1	8
GO:0046330	positive regulation of JNK cascade	8/672	140/23328	0.0499496	0.259254	0.22032	Nrk/Gab1/Hipk2/Map3k10/Zeb2/Pak1/Map3k13/Pja2	8
